# Supplementary material for: IL-17A Enhances Microglial Response to OGD by Regulating p53 and PI3K/Akt Pathways with Involvement of ROS/HMGB1
Source: Front Mol Neurosci. 2017 Aug 31;10:271. doi: 10.3389/fnmol.2017.00271 (PMC5583146; doi:10.3389/fnmol.2017.00271)
Supplement: Supplementary file 1 [file Table1.xls]

## Sheet: proteins in database
	IL-17A enhances microglial response to OGD by regulating p53 and PI3K/Akt pathways with involvement of ROS/HMGB1
	Bin Zhang1†, Ning Yang1†*, Zhi-ming Mo1, Shao-peng Lin2, Feng Zhang3
ID	Protein name	accession	MW	pI	score	coverage	no. peptides	Pep match
A26	Nestin OS=Mus musculus GN=Nes PE=1 SV=1	NEST_MOUSE	207627	4.30	275	0.07	14	98
A32	Niban-like protein 1 OS=Mus musculus GN=Fam129b PE=1 SV=2	NIBL1_MOUSE	85392	5.65	34	0.01	1	0
A37	Hemoglobin subunit epsilon OS=Homo sapiens GN=HBE1 PE=1 SV=2	HBE_HUMAN	16249	8.67	60	36%	4	0
A51	Secretogranin-2 OS=Rattus norvegicus GN=Scg2 PE=2 SV=1	SCG2_RAT	70987	4.71	132	0.16	9	39
A63	Plastin-3 (Fragment) OS=Mus musculus GN=Pls3 PE=1 SV=1	A0A1C7CYV0_MOUSE	71111	5.42	251	0.2	10	60
A64	Ubiquilin-1 OS=Rattus norvegicus GN=Ubqln1 PE=1 SV=1	UBQL1_RAT	62032	4.87	239	0.15	9	127
A70	Osteopontin OS=Rattus norvegicus GN=Spp1 PE=1 SV=2	OSTP_RAT	35113	4.35	243	0.24	4	94
A71	Dihydropyrimidinase-related protein 2 OS=Mus musculus GN=Dpysl2 PE=1 SV=2	DPYL2_MOUSE	62638	5.95	661	0.43	19	107
A80	Heterogeneous nuclear ribonucleoprotein K OS=Mus musculus GN=Hnrnpk PE=1 SV=1	B2M1R6_MOUSE	48760	5.38	466	0.32	15	77
A83	Protein FAM114A2 OS=Mus musculus GN=Fam114a2 PE=1 SV=2	F1142_MOUSE	54354	4.88	186	0.13	5	84
A84	Calreticulin OS=Rattus norvegicus GN=Calr PE=1 SV=1	CALR_RAT	48137	4.33	118	0.15	5	64
A97	Peptidyl-prolyl cis-trans isomerase FKBP4 OS=Mus musculus GN=Fkbp4 PE=1 SV=5	FKBP4_MOUSE	51939	5.54	385	0.15	9	79
A98	Peptidyl-prolyl cis-trans isomerase FKBP4 OS=Mus musculus GN=Fkbp4 PE=1 SV=5	FKBP4_MOUSE	51939	5.54	424	0.22	13	79
A117	RuvB-like 2 OS=Mus musculus GN=Ruvbl2 PE=1 SV=3	RUVB2_MOUSE	51252	5.49	671	0.47	22	110
A126	Eukaryotic initiation factor 4A-II OS=Rattus norvegicus GN=Eif4a2 PE=1 SV=1	IF4A2_RAT	46601	5.33	393	0.26	11	92
A132	NSFL1 cofactor p47 OS=Mus musculus GN=Nsfl1c PE=1 SV=1	NSF1C_MOUSE	40655	5.04	626	0.54	17	140
A133	Eukaryotic translation initiation factor 3 subunit G OS=Mus musculus GN=Eif3g PE=1 SV=2	EIF3G_MOUSE	35901	5.69	231	0.22	9	46
A141	UPF0160 protein MYG1, mitochondrial OS=Mus musculus GN=Myg1 PE=1 SV=1	MYG1_MOUSE	43095	6.54	222	0.19	9	97
A151	Calponin OS=Mus musculus GN=Cnn3 PE=1 SV=1	A0A0G2JDV8_MOUSE	31546	5.79	216	0.37	11	64
A153	Twinfilin-1 OS=Mus musculus GN=Twf1 PE=1 SV=2	TWF1_MOUSE	40283	6.21	292	0.26	9	91
A154	Serine-threonine kinase receptor-associated protein OS=Mus musculus GN=Strap PE=1 SV=2	STRAP_MOUSE	38703	4.99	181	0.29	8	115
A159	Alpha-enolase OS=Mus musculus GN=Eno1 PE=1 SV=3	ENOA_MOUSE	47453	6.37	246	0.19	7	106
A160	Elongation factor 2 OS=Rattus norvegicus GN=Eef2 PE=1 SV=4	EF2_RAT	96192	6.41	465	0.13	8	161
A162	Nucleophosmin OS=Mus musculus GN=Npm1 PE=1 SV=1	NPM_MOUSE	32711	4.62	105	0.11	4	84
A167	Nucleophosmin OS=Mus musculus GN=Npm1 PE=1 SV=1	NPM_MOUSE	32711	4.62	235	0.2	6	100
A173	Nucleophosmin OS=Mus musculus GN=Npm1 PE=1 SV=1	NPM_MOUSE	32711	4.62	114	0.11	3	96
A179	Nucleophosmin OS=Rattus norvegicus GN=Npm1 PE=1 SV=1	NPM_RAT	32711	4.62	128	0.07	2	111
A180	Serine/threonine-protein phosphatase (Fragment) OS=Mus musculus GN=Ppp2cb PE=2 SV=1	Q8BN07_MOUSE	33136	5.37	476	0.58	15	89
A190	Thioredoxin-like protein 1 OS=Mus musculus GN=Txnl1 PE=1 SV=3	TXNL1_MOUSE	32616	4.84	622	0.47	12	150
A196	Microtubule-associated protein RP/EB family member 1 OS=Mus musculus GN=Mapre1 PE=1 SV=3	MARE1_MOUSE	30168	5.12	221	0.33	7	82
A202	N-terminal acetyltransferase complex ARD1 subunit homolog (Fragment) OS=Mus musculus GN=Naa10 PE=2 SV=1	Q684Q8_MOUSE	26088	5.31	80	0.22	5	21
A205	Acidic leucine-rich nuclear phosphoprotein 32 family member A OS=Mus musculus GN=Anp32a PE=1 SV=1	AN32A_MOUSE	28691	3.99	183	0.18	5	87
A208	Nucleophosmin OS=Rattus norvegicus GN=Npm1 PE=1 SV=1	NPM_RAT	32711	4.62	129	0.06	2	107
A210	6-phosphogluconolactonase OS=Rattus norvegicus GN=Pgls PE=1 SV=1	6PGL_RAT	27445	5.54	562	0.49	10	115
A211	Heme-binding protein 1 OS=Mus musculus GN=Hebp1 PE=1 SV=2	HEBP1_MOUSE	21167	5.18	180	0.24	3	94
A214	Eukaryotic translation initiation factor 6 OS=Mus musculus GN=Eif6 PE=1 SV=2	IF6_MOUSE	27007	4.63	482	0.52	8	118
A220	Translationally-controlled tumor protein OS=Mus musculus GN=Tpt1 PE=1 SV=1	TCTP_MOUSE	19564	4.76	133	0.22	4	55
A224	Chromobox homolog 3 (Drosophila HP1 gamma) OS=Mus musculus GN=Cbx3 PE=2 SV=1	Q32P00_MOUSE	20970	5.05	120	0.27	4	78
A229	Elongin-B OS=Mus musculus GN=Elob PE=1 SV=1	ELOB_MOUSE	13219	4.87	225	0.77	8	90
B12	Vimentin OS=Mus musculus GN=Vim PE=1 SV=3	VIME_MOUSE	53712	5.06	230	0.39	13	54
B25	Synaptonemal complex protein SC65 (Fragment) OS=Rattus norvegicus GN=Sc65 PE=2 SV=2	SC65_RAT	48212	4.67	121	0.22	9	0
B33	Tubulin beta-5 chain OS=Mus musculus GN=Tubb5 PE=1 SV=1	TBB5_MOUSE	50095	4.78	118	0.2	9	36
B35	Tubulin beta-5 chain OS=Mus musculus GN=Tubb5 PE=1 SV=1	TBB5_MOUSE	50095	4.78	351	0.2	10	117
B41	Actin-like protein 6A OS=Mus musculus GN=Actl6a PE=1 SV=2	ACL6A_MOUSE	47931	5.39	81	0.15	5	35
B47	ATP synthase subunit beta, mitochondrial OS=Mus musculus GN=Atp5b PE=1 SV=2	ATPB_MOUSE	56265	5.19	141	0.11	4	86
B50	Protein DDI1 homolog 2 OS=Mus musculus GN=Ddi2 PE=1 SV=1	DDI2_MOUSE	45019	4.95	256	0.33	7	73
B60	Eukaryotic translation initiation factor 3 subunit F OS=Mus musculus GN=Eif3f PE=2 SV=1	Q6IRT4_MOUSE	37914	5.33	144	0.14	4	52
B62	Myosin-9 OS=Mus musculus GN=Myh9 PE=1 SV=4	MYH9_MOUSE	227429	5.54	62	0.04	6	0
B64	Creatine kinase B-type OS=Mus musculus GN=Ckb PE=1 SV=1	KCRB_MOUSE	42971	5.4	245	0.28	7	66
B77	Heat shock protein HSP 90-beta OS=Mus musculus GN=Hsp90ab1 PE=1 SV=3	HS90B_MOUSE	83571	4.97	321	0.15	9	80
B79	Actin, cytoplasmic 1 OS=Rattus norvegicus GN=Actb PE=1 SV=1	ACTB_RAT	42052	5.29	252	0.27	9	99
B86	Actin, cytoplasmic 2 OS=Rattus norvegicus GN=Actg1 PE=1 SV=1	ACTG_RAT	42108	5.31	227	0.32	8	85
B94	Stomatin-like protein 2, mitochondrial (Fragment) OS=Mus musculus GN=Stoml2 PE=1 SV=10	A2AG41_MOUSE	24075	9.39	238	0.28	8	109
B96	Serine/threonine-protein phosphatase 2A regulatory subunit B' OS=Mus musculus GN=Ppp2r4 PE=2 SV=1	PTPA_MOUSE	36972	5.95	234	31%	10	85
B97	Guanine nucleotide-binding protein G(i) subunit alpha-2 (Fragment) OS=Mus musculus GN=Gnai2 PE=1 SV=1	A0A0A6YWA9_MOUSE	18634	5.57	351	0.43	7	99
B105	PDZ domain-containing protein GIPC1 OS=Mus musculus GN=Gipc1 PE=1 SV=1	GIPC1_MOUSE	36221	5.65	310	0.24	8	121
B109	Guanine nucleotide-binding protein G(i) subunit alpha-2 (Fragment) OS=Mus musculus GN=Gnai2 PE=1 SV=1	A0A0A6YWA9_MOUSE	18634	5.57	276	0.43	6	73
B117	Transcriptional activator protein Pur-beta OS=Mus musculus GN=Purb PE=1 SV=3	PURB_MOUSE	33995	5.35	154	0.3	6	41
B125	Transaldolase OS=Mus musculus GN=Taldo1 PE=1 SV=2	TALDO_MOUSE	37534	6.57	116	13%	6	54
B126	Tubulin beta chain (Fragment) OS=Mus musculus GN=Tubb4b PE=2 SV=2	Q9CVR0_MOUSE	32580	5.56	236	0.21	6	90
B128	Actin, cytoplasmic 2 OS=Mus musculus GN=Actg1 PE=1 SV=1	ACTG_MOUSE	42108	5.31	454	0.41	11	123
B129	Heterogeneous nuclear ribonucleoprotein H3 OS=Mus musculus GN=Hnrnph3 PE=1 SV=1	D3Z3N4_MOUSE	36903	6.37	283	0.32	9	79
B130	Serine/threonine-protein phosphatase 2A catalytic subunit beta isoform OS=Mus musculus GN=Ppp2cb PE=1 SV=1	PP2AB_MOUSE	36123	5.21	471	51%	14	77
B132	Small glutamine-rich tetratricopeptide repeat-containing protein alpha (Fragment) OS=Mus musculus GN=Sgta PE=1 SV=1	A0A1W2P7I5_MOUSE	18487	4.75	132	0.16	2	63
B136	Pyruvate dehydrogenase E1 component subunit beta, mitochondrial OS=Mus musculus GN=Pdhb PE=1 SV=1	ODPB_MOUSE	39254	6.41	218	20%	6	78
B145	Caspase-3 OS=Rattus norvegicus GN=Casp3 PE=2 SV=2	CASP3_RAT	31927	5.92	280	30%	7	105
B149	Ubiquitin thioesterase OTUB1 OS=Mus musculus GN=Otub1 PE=1 SV=2	OTUB1_MOUSE	31478	4.85	567	65%	14	138
B157	Delta(3,5)-Delta(2,4)-dienoyl-CoA isomerase, mitochondrial OS=Rattus norvegicus GN=Ech1 PE=1 SV=2	ECH1_RAT	36491	8.13	307	24%	7	126
B179	Eukaryotic translation initiation factor 4H OS=Rattus norvegicus GN=Eif4h PE=1 SV=1	IF4H_RAT	27364	6.67	250	35%	8	98
B191	High mobility group protein B1 OS=Rattus norvegicus GN=Hmgb1 PE=1 SV=2	HMGB1_RAT	25049	5.62	205	29%	6	84
B192	ATP synthase subunit beta, mitochondrial OS=Mus musculus GN=Atp5b PE=1 SV=2	ATPB_MOUSE	56265	5.19	265	22%	11	80
B199	Phosphoserine phosphatase OS=Mus musculus GN=Psph PE=1 SV=1	SERB_MOUSE	25308	5.81	486	0.58	12	95
B201	LDLR chaperone MESD OS=Mus musculus GN=Mesdc2 PE=1 SV=1	MESD_MOUSE	25305	6.06	62	0.1	2	42
B206	HD domain-containing protein 2 OS=Mus musculus GN=Hddc2 PE=2 SV=1	HDDC2_MOUSE	22909	4.95	102	0.2	3	77
B208	Proteasome subunit beta type-4 OS=Mus musculus GN=Psmb4 PE=1 SV=1	PSB4_MOUSE	29211	5.47	81	0.19	4	59
B221	BAG family molecular chaperone regulator 2 OS=Mus musculus GN=Bag2 PE=1 SV=1	BAG2_MOUSE	23630	6.01	292	33%	6	68
B227	Chromobox protein homolog 3 OS=Mus musculus GN=Cbx3 PE=1 SV=2	CBX3_MOUSE	21013	5.13	94	0.14	2	75
B228	MCG21131, isoform CRA_a OS=Mus musculus GN=Srsf3 PE=2 SV=1	Q3U781_MOUSE	14422	10.12	76	0.29	4	34
B229	Peroxiredoxin-2 OS=Mus musculus GN=Prdx2 PE=1 SV=3	PRDX2_MOUSE	21936	5.2	195	23%	5	73
B232	Chromobox homolog 3 (Drosophila HP1 gamma) OS=Mus musculus GN=Cbx3 PE=2 SV=1	Q32P00_MOUSE	20970	5.05	100	20%	3	74
B233	Bifunctional aminoacyl-tRNA synthetase OS=Mus musculus GN=Eprs PE=2 SV=3	SYEP_MOUSE	171713	7.75	78	1%	3	40
B238	Ras-related protein Rap-2b OS=Mus musculus GN=Rap2b PE=1 SV=1	RAP2B_MOUSE	20719	4.73	152	34%	5	82
B239	Calcium-regulated heat stable protein 1 OS=Mus musculus GN=Carhsp1 PE=1 SV=1	CHSP1_MOUSE	16280	8.41	142	0.18	2	82
B242	Transcription factor BTF3 homolog 4 OS=Mus musculus GN=Btf3l4 PE=1 SV=1	BT3L4_MOUSE	17260	5.95	172	0.41	5	65
B247	Annexin (Fragment) OS=Mus musculus GN=Anxa2 PE=1 SV=1	B0V2N8_MOUSE	19698	5.68	340	0.43	5	98
B254	Nucleophosmin OS=Rattus norvegicus GN=Npm1 PE=1 SV=1	NPM_RAT	32711	4.62	94	4%	1	83
B256	NudC domain-containing protein 2 OS=Mus musculus GN=Nudcd2 PE=1 SV=1	NUDC2_MOUSE	17820	4.99	467	35%	5	115
B260	Neudesin OS=Mus musculus GN=Nenf PE=1 SV=1	NENF_MOUSE	18893	5.13	271	54%	5	67
B261	DNA helicase OS=Mus musculus GN=Mcm6 PE=1 SV=1	Q3ULG5_MOUSE	90697	5.63	142	0.12	7	63
B262	Glia maturation factor beta OS=Mus musculus GN=Gmfb PE=1 SV=3	GMFB_MOUSE	16883	5.08	196	0.35	5	105
