# Supplementary material for: IL-17A Enhances Microglial Response to OGD by Regulating p53 and PI3K/Akt Pathways with Involvement of ROS/HMGB1
Source: Front Mol Neurosci. 2017 Aug 31;10:271. doi: 10.3389/fnmol.2017.00271 (PMC5583146; doi:10.3389/fnmol.2017.00271)
Supplement: Supplementary file 2 [file Table2.xls]

## Sheet: molecular_function
							IL-17A enhances microglial response to OGD by regulating p53 and PI3K/Akt pathways with involvement of ROS/HMGB1
							Bin Zhang1†, Ning Yang1†*, Zhi-ming Mo1, Shao-peng Lin2, Feng Zhang3
GO_ID	GO_name	PROTEIN_IDs	Protien_id_num	Aspect
GO:0043167	ion binding	B2RYQ2, G3V8T5, O35987, O88752, P04897, P05197, P05369, P07335, P10719, P13084, P18418, P34058, P60711, P61227, P62716, P63159, P63259, P63331, P69897, Q07936, Q4FZT0, Q5M819, Q5RJR2, Q5RKI1, Q62651, Q63570, Q63598, Q66HD0, Q6IUR5, Q6P9T8, Q6TXE9, Q9QVC8	32	molecular_function
GO:0019899	enzyme binding	B2RYG6, B2RYQ2, O35987, P05197, P13084, P18418, P31000, P34058, P47942, P55213, P60711, P63331, Q07936, Q0ZFS8, Q5I0H3, Q9JJP9	16	molecular_function
GO:0003723	RNA binding	P05197, P13084, P18418, P34058, P61980, Q07936, Q0ZFS8, Q5I0H3, Q5RK09, Q5RKI1, Q5XI72, Q6TXE9, Q9QVC8, Q9WU49	14	molecular_function
GO:0008092	cytoskeletal protein binding	P37397, P49911, P60711, P63331, Q07936, Q5RJR2, Q63228, Q63598, Q66HR2, Q9QVC8, Q9Z254	11	molecular_function
GO:0003677	DNA binding	G3V8T5, P13084, P60711, P61980, P63159, Q4KM87, Q68A21, Q9WU49	8	molecular_function
GO:0008289	lipid binding	O35987, P13084, P63159, Q07936, Q4FZT0, Q5RJR2	6	molecular_function
GO:0008134	transcription factor binding	P13084, P60711, P63159, Q5I0H3, Q68A21	5	molecular_function
GO:0008135	translation factor activity, nucleic acid binding	P05197, Q3KRD8, Q5RK09, Q5RKI1, Q5XI72	5	molecular_function
GO:0016887	ATPase activity	B2RYQ2, G3V8T5, P10719, Q5RKI1, Q63570	5	molecular_function
GO:0005198	structural molecule activity	P21263, P31000, P69897, Q6P9T8	4	molecular_function
GO:0030234	enzyme regulator activity	B2RYQ2, P13084, P55213, Q07936	4	molecular_function
GO:0051082	unfolded protein binding	P13084, P18418, P34058, Q66HD0	4	molecular_function
GO:0003924	GTPase activity	P04897, P05197, P69897, Q6P9T8	4	molecular_function
GO:0016853	isomerase activity	B2RYQ2, Q62651, Q9QVC8	3	molecular_function
GO:0008233	peptidase activity	B2RYG6, P34067, P55213	3	molecular_function
GO:0016791	phosphatase activity	P62716, P63331, Q5M819	3	molecular_function
GO:0016491	oxidoreductase activity	P35704, P49432, Q920J4	3	molecular_function
GO:0003729	mRNA binding	P18418, Q68A21, Q9WU49	3	molecular_function
GO:0032182	small conjugating protein binding	B2RYG6, O35987	2	molecular_function
GO:0019843	rRNA binding	P13084, P63159	2	molecular_function
GO:0016301	kinase activity	P07335, Q5RJR2	2	molecular_function
GO:0004386	helicase activity	G3V8T5, Q5RKI1	2	molecular_function
GO:0016874	ligase activity	Q5I0H3, Q6TXE9	2	molecular_function
GO:0016765	other than methyl	P05369	1	molecular_function
GO:0022857	transmembrane transporter activity	P10719	1	molecular_function
GO:0004871	signal transducer activity	P04897	1	molecular_function
GO:0000988	protein binding transcription factor activity	P62870	1	molecular_function
GO:0030674	protein binding, bridging	P37397	1	molecular_function
GO:0016798	hydrolase activity, acting on glycosyl bonds	Q66H12	1	molecular_function
GO:0016810	but not peptide	P47942	1	molecular_function

## Sheet: biological_process
GO_ID	GO_name	PROTEIN_IDs	Protien_id_num	Aspect
GO:0044281	small molecule metabolic process	B2RYQ2, G3V8T5, P04897, P05197, P05369, P10719, P37397, P47942, P49432, P61227, P69897, P85971, Q4FZT0, Q5RKI1, Q62651, Q63570, Q6P9T8, Q920J4, Q9EQS0	19	biological_process
GO:0048856	anatomical structure development	P05197, P05369, P07335, P08721, P18418, P21263, P31000, P34058, P47942, P55213, P60711, P63159, P63331, Q07936, Q4KM87, Q5I0H3, Q63598, Q9QVC8	18	biological_process
GO:0009058	biosynthetic process	G3V8T5, O88752, P05369, P10719, P13084, P18418, P49432, P49911, P61980, P62870, P63159, P63331, Q4FZT0, Q5I0H3, Q5M819, Q68A21, Q9WU49	17	biological_process
GO:0034641	cellular nitrogen compound metabolic process	G3V8T5, O88752, P10719, P13084, P18418, P47942, P49911, P61980, P62870, P63331, P85971, Q4FZT0, Q5I0H3, Q5XIG8, Q68A21, Q9EQS0, Q9WU49	17	biological_process
GO:0007165	signal transduction	P04897, P10362, P13084, P18418, P34058, P55213, P61227, P62716, P63331, Q4FZT0, Q5U2R7, Q6IUR5, Q9JJP9, Q9QVC8, Q9WU49, Q9Z254	16	biological_process
GO:0006464	cellular protein modification process	B2RYG6, B2RYQ2, G3V8T5, P04897, P13084, P34058, P61227, P62716, P62870, P63331, Q07936, Q4KM87, Q5I0H3, Q5RJR2, Q9JJP9, Q9QVC8	16	biological_process
GO:0006950	response to stress	B2RYG6, G3V8T5, P08721, P13084, P18418, P31000, P34058, P35704, P55213, P62716, P63159, Q07936, Q4FZT0, Q66HD0, Q6TXE9, Q9JJP9	16	biological_process
GO:0009056	catabolic process	P13084, P34058, P34067, P47942, P62716, P63331, P85971, Q5I0H3, Q62651, Q63570, Q66H12, Q66HD0, Q9EQS0, Q9Z254	14	biological_process
GO:0030154	cell differentiation	P05197, P05369, P08721, P18418, P21263, P31000, P47942, P55213, P60711, P63159, P63331, Q07936, Q63598, Q9QVC8	14	biological_process
GO:0006461	protein complex assembly	O88752, P13084, P18418, P63331, P69897, Q07936, Q4FZT0, Q5I0H3, Q5RJR2, Q66HR2, Q6P9T8, Q9QVC8	12	biological_process
GO:0008219	cell death	B2RYQ2, B4F7E8, P10362, P13084, P34058, P35704, P55213, P62716, P63159, P63331, Q9JJP9	11	biological_process
GO:0002376	immune system process	B2RYG6, P05197, P08721, P10362, P18418, P34058, P55213, P63159, Q07936, Q4FZT0, Q6TXE9	11	biological_process
GO:0034655	nucleobase-containing compound catabolic process	B2RYQ2, G3V8T5, P04897, P05197, P10719, P37397, P61227, P69897, Q5RKI1, Q63570, Q6P9T8	11	biological_process
GO:0007010	cytoskeleton organization	B2RYQ2, P13084, P18418, P21263, P37397, P47942, P63159, P69897, Q5RJR2, Q66HR2, Q9QVC8	11	biological_process
GO:0006412	translation	P05197, P13084, P18418, Q3KRD8, Q5RK09, Q5RKI1, Q5XI72, Q68A21, Q6TXE9	9	biological_process
GO:0007049	cell cycle	B2RYQ2, P04897, P13084, P18418, P63159, P63331, P69897, Q66HR2, Q9Z254	9	biological_process
GO:0008283	cell proliferation	P04897, P10362, P13084, P18418, P21263, P31000, P63029, P63159, Q07936	9	biological_process
GO:0006810	transport	O88752, P04897, P10719, P47942, Q07936, Q4FZT0, Q9QVC8, Q9Z254	8	biological_process
GO:0042592	homeostatic process	P07335, P08721, P13084, P55213, P60711, P63331, Q4FZT0, Q920J4	8	biological_process
GO:0048870	cell motility	P08721, P10362, P18418, P31000, P61227, P63159, Q9Z254	7	biological_process
GO:0000902	cell morphogenesis	P08721, P18418, P31000, P47942, P60711, P63159, P63331	7	biological_process
GO:0040007	growth	P05369, P08721, P13084, P31000, P47942, Q5XI72	6	biological_process
GO:0006913	nucleocytoplasmic transport	P13084, P18418, P34058, P49911, P63331, Q3KRD8	6	biological_process
GO:0000003	reproduction	P05369, P18418, P31000, P63029, P63331, Q5XI72	6	biological_process
GO:0006259	DNA metabolic process	B2RYG6, G3V8T5, P13084, P18418, P63159, Q4FZT0	6	biological_process
GO:0006457	protein folding	P18418, P34058, Q5U2R7, Q66HD0, Q9QVC8	5	biological_process
GO:0006629	lipid metabolic process	P05369, Q4FZT0, Q62651, Q66H12	4	biological_process
GO:0061024	membrane organization	O35987, Q07936, Q4FZT0, Q5I0H3	4	biological_process
GO:0051276	chromosome organization	B2RYG6, G3V8T5, P60711, Q4KM87	4	biological_process
GO:0005975	carbohydrate metabolic process	P49432, P85971, Q66H12, Q9EQS0	4	biological_process
GO:0006605	protein targeting	P34058, P63331, Q07936, Q9Z254	4	biological_process
GO:0051301	cell division	P04897, P18418, Q66HR2, Q9Z254	4	biological_process
GO:0016192	vesicle-mediated transport	P10719, P18418, P47942, Q07936	4	biological_process
GO:0051604	protein maturation	P34058, Q4FZT0, Q5I0H3, Q9Z254	4	biological_process
GO:0007267	cell-cell signaling	P04897, P47942, Q9Z254	3	biological_process
GO:0006520	cellular amino acid metabolic process	P07335, Q5M819, Q6TXE9	3	biological_process
GO:0006397	mRNA processing	P13084, P61980, Q5XIG8	3	biological_process
GO:0055085	transmembrane transport	P10719, P63331, Q4FZT0	3	biological_process
GO:0007568	aging	P13084, P18418, P31000	3	biological_process
GO:0022618	ribonucleoprotein complex assembly	Q3KRD8, Q5RK09, Q5XIG8	3	biological_process
GO:0051186	cofactor metabolic process	P49432, P85971, Q9EQS0	3	biological_process
GO:0042254	ribosome biogenesis	P13084, Q3KRD8	2	biological_process
GO:0022607	cellular component assembly	P13084, Q07936	2	biological_process
GO:0007005	mitochondrion organization	P62716, Q4FZT0	2	biological_process
GO:0040011	locomotion	P10362, P63159	2	biological_process
GO:0048646	anatomical structure formation involved in morphogenesis	P10362, Q07936	2	biological_process
GO:0007155	cell adhesion	P08721, P18418	2	biological_process
GO:0009790	embryo development	P21263, Q63570	2	biological_process
GO:0006091	generation of precursor metabolites and energy	P49432	1	biological_process
GO:0006790	sulfur compound metabolic process	P49432	1	biological_process
GO:0007009	plasma membrane organization	Q07936	1	biological_process
GO:0030198	extracellular matrix organization	Q07936	1	biological_process
GO:0007067	mitotic nuclear division	Q66HR2	1	biological_process
GO:0050877	neurological system process	P55213	1	biological_process
GO:0006399	tRNA metabolic process	Q6TXE9	1	biological_process

## Sheet: cellular_component
GO_ID	GO_name	PROTEIN_IDs	Protien_id_num	Aspect
GO:0005737	cytoplasm	B2RYG6, B2RYQ2, B4F7E8, F7EVC6, G3V8T5, O70593, P04897, P05197, P05369, P07335, P08721, P13084, P18418, P31000, P34058, P34067, P35704, P47942, P49432, P49911, P55213, P60711, P61980, P62716, P62870, P63029, P63159, P63259, P63331, P69897, P85971, Q07936, Q3KRD8, Q5I0H3, Q5M819, Q5M823, Q5RJR2, Q5RK09, Q5XI72, Q5XIG8, Q63570, Q63598, Q66H12, Q66HR2, Q6P9T8, Q6TXE9, Q920J4, Q9EQS0, Q9JJP9, Q9QVC8,…	52	cellular_component
GO:0043234	protein complex	B2RYQ2, G3V8T5, O88752, P04897, P10719, P18418, P21263, P31000, P34058, P34067, P37397, P47942, P49432, P55213, P60711, P61980, P62716, P62870, P63331, P69897, Q07936, Q3KRD8, Q4FZT0, Q4KM87, Q5M823, Q5RK09, Q5XIG8, Q63570, Q66HR2, Q68A21, Q6P9T8, Q6TXE9, Q920J4, Q9JJP9, Q9QVC8, Q9WU49	36	cellular_component
GO:0005634	nucleus	B2RYG6, B2RYQ2, G3V8T5, O35987, P04897, P05197, P13084, P18418, P31000, P34058, P34067, P49432, P49911, P61980, P62716, P62870, P63159, P63331, P69897, Q07936, Q3KRD8, Q4FZT0, Q4KM87, Q5I0H3, Q5RJK5, Q5RK09, Q5XIG8, Q63570, Q641W2, Q64375, Q68A21, Q920J4, Q9JJP9, Q9QVC8	34	cellular_component
GO:0043226	organelle	B2RYG6, B2RYQ2, B4F7E8, D3ZKT8, F7EVC6, G3V8T5, P04897, P05197, P07335, P08721, P18418, P34058, P35704, P47942, P49432, P60711, P61227, P62716, P63331, P69897, P85971, Q07936, Q3KRD8, Q5RJR2, Q62651, Q63598, Q641W2, Q66H12, Q920J4, Q9EQS0, Q9QVC8, Q9WU49, Q9Z254	33	cellular_component
GO:0005576	extracellular region	B2RYG6, B2RYQ2, B4F7E8, D3ZKT8, F7EVC6, G3V8T5, P04897, P05197, P07335, P08721, P10362, P18418, P34058, P35704, P47942, P49432, P60711, P61227, P62716, P63331, P69897, P85971, Q07936, Q3KRD8, Q62651, Q641W2, Q66H12, Q6IUR5, Q920J4, Q9QVC8, Q9WU49, Q9Z254	32	cellular_component
GO:0005622	intracellular	B2RYQ2, D4ABK7, G3V8T5, P04897, P05197, P10719, P18418, P34058, P34067, P60711, P61980, P62716, P62870, P63331, Q5RJR2, Q5XIG8, Q63228, Q63570, Q63598, Q6TXE9, Q920J4, Q9EQS0, Q9JJP9	23	cellular_component
GO:0005829	cytosol	B4F7E8, F7EVC6, O35987, O88752, P04897, P13084, P18418, P31000, P34058, P35704, P47942, P55213, P60711, P61227, P63259, P63331, Q5XIG8, Q63570, Q9EQS0, Q9QVC8, Q9WU49, Q9Z254	22	cellular_component
GO:0005856	cytoskeleton	B4F7E8, P04897, P13084, P21263, P31000, P37397, P47942, P60711, P61980, P62716, P63259, P63331, P69897, Q3KRD8, Q4FZT0, Q5M823, Q5RJR2, Q66HR2, Q6P9T8, Q9QVC8	20	cellular_component
GO:0005623	cell	P04897, P08721, P18418, P31000, P34058, P37397, P47942, P60711, P61980, P63331, P69897, Q07936, Q5I0H3, Q5M819, Q5RJR2, Q9QVC8, Q9Z254	17	cellular_component
GO:0005886	plasma membrane	B4F7E8, P04897, P07335, P18418, P34058, P55213, P61227, P63331, Q07936, Q4FZT0, Q4KM87, Q5RJR2, Q5U2R7	13	cellular_component
GO:0005739	mitochondrion	D3ZKT8, F7EVC6, P05369, P07335, P10719, P34058, P47942, P49432, Q4FZT0, Q62651, Q641W2, Q9QVC8	12	cellular_component
GO:0005615	extracellular space	O88752, P08721, P10362, P18418, P60711, P63159, Q07936, Q6IUR5	8	cellular_component
GO:0005694	chromosome	O35987, P62716, P63159, P63331, Q5I0H3, Q5M823, Q5RJK5	7	cellular_component
GO:0005654	nucleoplasm	G3V8T5, P13084, P60711, P61980, Q0ZFS8, Q4KM87, Q5I0H3	7	cellular_component
GO:0016023	cytoplasmic membrane-bounded vesicle	P10362, P18418, P34058, Q07936, Q66HD0, Q9Z254	6	cellular_component
GO:0005783	endoplasmic reticulum	P18418, P49911, Q5U2R7, Q66HD0, Q9JJP9, Q9QVC8	6	cellular_component
GO:0000228	nuclear chromosome	G3V8T5, P60711, Q4KM87, Q64375, Q68A21	5	cellular_component
GO:0005815	microtubule organizing center	P04897, P13084, Q5M823, Q66HR2	4	cellular_component
GO:0005730	nucleolus	P13084, Q3KRD8, Q5I0H3	3	cellular_component
GO:0005635	nuclear envelope	P69897, Q5I0H3	2	cellular_component
GO:0005777	peroxisome	P05369, Q62651	2	cellular_component
GO:0005764	lysosome	Q07936, Q66H12	2	cellular_component
GO:0005794	Golgi apparatus	O35987, P18418	2	cellular_component
GO:0005768	endosome	P61227, Q07936	2	cellular_component
GO:0005811	lipid particle	Q07936	1	cellular_component
GO:0005578	proteinaceous extracellular matrix	Q07936	1	cellular_component
GO:0005840	ribosome	P13084	1	cellular_component
