# Supplementary material for: IL-17A Enhances Microglial Response to OGD by Regulating p53 and PI3K/Akt Pathways with Involvement of ROS/HMGB1
Source: Front Mol Neurosci. 2017 Aug 31;10:271. doi: 10.3389/fnmol.2017.00271 (PMC5583146; doi:10.3389/fnmol.2017.00271)
Supplement: Supplementary file 3 [file Table3.xls]

## Sheet: molecular_function
					IL-17A enhances microglial response to OGD by regulating p53 and PI3K/Akt pathways with involvement of ROS/HMGB1
					Bin Zhang1†, Ning Yang1†*, Zhi-ming Mo1, Shao-peng Lin2, Feng Zhang3
ID	Symbol	Name	Evidence	GO ID	GO Name	Aspect	Reference	With	Source	Date
B2RYG6	Otub1	Ubiquitin thioesterase OTUB1	IEA	GO:0004843	ubiquitin-specific protease activity	Function	GO_REF:0000019	Ensembl:ENSP00000444357	Ensembl	20141101
B2RYG6	Otub1	Ubiquitin thioesterase OTUB1	ISS	GO:0004843	ubiquitin-specific protease activity	Function	GO_REF:0000024	UniProtKB:Q96FW1	UniProt	20091117
B2RYG6	Otub1	Ubiquitin thioesterase OTUB1	IEA	GO:0008233	peptidase activity	Function	GO_REF:0000037	UniProtKB-KW:KW-0645	UniProt	20141101
B2RYG6	Otub1	Ubiquitin thioesterase OTUB1	IEA	GO:0008234	cysteine-type peptidase activity	Function	GO_REF:0000037	UniProtKB-KW:KW-0788	UniProt	20141101
B2RYG6	Otub1	Ubiquitin thioesterase OTUB1	IEA	GO:0008242	omega peptidase activity	Function	GO_REF:0000002	InterPro:IPR016615	InterPro	20141101
B2RYG6	Otub1	Ubiquitin thioesterase OTUB1	IEA	GO:0016787	hydrolase activity	Function	GO_REF:0000037	UniProtKB-KW:KW-0378	UniProt	20141101
B2RYG6	Otub1	Ubiquitin thioesterase OTUB1	IEA	GO:0019784	NEDD8-specific protease activity	Function	GO_REF:0000019	Ensembl:ENSP00000444357	Ensembl	20141101
B2RYG6	Otub1	Ubiquitin thioesterase OTUB1	ISS	GO:0019784	NEDD8-specific protease activity	Function	GO_REF:0000024	UniProtKB:Q96FW1	UniProt	20091117
B2RYG6	Otub1	Ubiquitin thioesterase OTUB1	IEA	GO:0031625	ubiquitin protein ligase binding	Function	GO_REF:0000019	Ensembl:ENSP00000444357	Ensembl	20141101
B2RYG6	Otub1	Ubiquitin thioesterase OTUB1	IEA	GO:0043130	ubiquitin binding	Function	GO_REF:0000019	Ensembl:ENSP00000444357	Ensembl	20141101
B2RYG6	Otub1	Ubiquitin thioesterase OTUB1	ISS	GO:0043130	ubiquitin binding	Function	GO_REF:0000024	UniProtKB:Q96FW1	UniProt	20091117
B2RYQ2	Ppp2r4	Serine/threonine-protein phosphatase 2A activator	IEA	GO:0003755	peptidyl-prolyl cis-trans isomerase activity	Function	GO_REF:0000003	EC:5.2.1.8	UniProt	20141101
B2RYQ2	Ppp2r4	Serine/threonine-protein phosphatase 2A activator	IBA	GO:0003755	peptidyl-prolyl cis-trans isomerase activity	Function	GO_REF:0000033	PANTHER:PTN000000630	RefGenome	20130308
B2RYQ2	Ppp2r4	Serine/threonine-protein phosphatase 2A activator	IEA	GO:0003755	peptidyl-prolyl cis-trans isomerase activity	Function	GO_REF:0000038	UniProtKB-KW:KW-0697	UniProt	20141101
B2RYQ2	Ppp2r4	Serine/threonine-protein phosphatase 2A activator	IEA	GO:0005102	receptor binding	Function	GO_REF:0000019	Ensembl:ENSP00000377036	Ensembl	20141101
B2RYQ2	Ppp2r4	Serine/threonine-protein phosphatase 2A activator	IEA	GO:0005524	ATP binding	Function	GO_REF:0000019	Ensembl:ENSP00000377036	Ensembl	20141101
B2RYQ2	Ppp2r4	Serine/threonine-protein phosphatase 2A activator	IEA	GO:0008160	protein tyrosine phosphatase activator activity	Function	GO_REF:0000019	Ensembl:ENSP00000377036	Ensembl	20141101
B2RYQ2	Ppp2r4	Serine/threonine-protein phosphatase 2A activator	IBA	GO:0008160	protein tyrosine phosphatase activator activity	Function	GO_REF:0000033	PANTHER:PTN000000630	RefGenome	20130308
B2RYQ2	Ppp2r4	Serine/threonine-protein phosphatase 2A activator	IBA	GO:0008601	protein phosphatase type 2A regulator activity	Function	GO_REF:0000033	PANTHER:PTN000000630	RefGenome	20130308
B2RYQ2	Ppp2r4	Serine/threonine-protein phosphatase 2A activator	IEA	GO:0016853	isomerase activity	Function	GO_REF:0000038	UniProtKB-KW:KW-0413	UniProt	20141101
B2RYQ2	Ppp2r4	Serine/threonine-protein phosphatase 2A activator	IEA	GO:0016887	ATPase activity	Function	GO_REF:0000019	Ensembl:ENSP00000377036	Ensembl	20141101
B2RYQ2	Ppp2r4	Serine/threonine-protein phosphatase 2A activator	IEA	GO:0019211	phosphatase activator activity	Function	GO_REF:0000002	InterPro:IPR004327	InterPro	20141101
B2RYQ2	Ppp2r4	Serine/threonine-protein phosphatase 2A activator	IEA	GO:0042803	protein homodimerization activity	Function	GO_REF:0000019	Ensembl:ENSP00000377036	Ensembl	20141101
B2RYQ2	Ppp2r4	Serine/threonine-protein phosphatase 2A activator	IEA	GO:0051721	protein phosphatase 2A binding	Function	GO_REF:0000019	Ensembl:ENSP00000377036	Ensembl	20141101
D4ABK7	Hnrnph3	Protein Hnrnph3	IEA	GO:0000166	nucleotide binding	Function	GO_REF:0000002	InterPro:IPR012677	InterPro	20141101
D4ABK7	Hnrnph3	Protein Hnrnph3	IEA	GO:0003676	nucleic acid binding	Function	GO_REF:0000002	InterPro:IPR000504	InterPro	20141101
F1LQH9	Bag2	Protein Bag2	IEA	GO:0051087	chaperone binding	Function	GO_REF:0000002	InterPro:IPR003103	InterPro	20141101
F7EVC6	Hebp1	Protein Hebp1	IEA	GO:0020037	heme binding	Function	GO_REF:0000019	Ensembl:ENSMUSP00000042232	Ensembl	20141101
G3V8T5	Ruvbl2	RuvB-like 2 (E. coli)	IEA	GO:0000166	nucleotide binding	Function	GO_REF:0000038	UniProtKB-KW:KW-0547	UniProt	20141101
G3V8T5	Ruvbl2	RuvB-like 2 (E. coli)	IEA	GO:0000979	RNA polymerase II core promoter sequence-specific DNA binding	Function	GO_REF:0000019	Ensembl:ENSP00000473172	Ensembl	20141101
G3V8T5	Ruvbl2	RuvB-like 2 (E. coli)	IEA	GO:0000980	RNA polymerase II distal enhancer sequence-specific DNA binding	Function	GO_REF:0000019	Ensembl:ENSP00000473172	Ensembl	20141101
G3V8T5	Ruvbl2	RuvB-like 2 (E. coli)	ND	GO:0003674	molecular_function	Function	GO_REF:0000015	-	RGD	20100302
G3V8T5	Ruvbl2	RuvB-like 2 (E. coli)	IEA	GO:0003678	DNA helicase activity	Function	GO_REF:0000002	InterPro:IPR010339	InterPro	20141101
G3V8T5	Ruvbl2	RuvB-like 2 (E. coli)	IEA	GO:0003684	damaged DNA binding	Function	GO_REF:0000002	InterPro:IPR004504	InterPro	20141101
G3V8T5	Ruvbl2	RuvB-like 2 (E. coli)	IEA	GO:0005524	ATP binding	Function	GO_REF:0000002	InterPro:IPR004504|InterPro:IPR010339	InterPro	20141101
G3V8T5	Ruvbl2	RuvB-like 2 (E. coli)	IEA	GO:0005524	ATP binding	Function	GO_REF:0000038	UniProtKB-KW:KW-0067	UniProt	20141101
G3V8T5	Ruvbl2	RuvB-like 2 (E. coli)	IEA	GO:0016887	ATPase activity	Function	GO_REF:0000019	Ensembl:ENSP00000473172	Ensembl	20141101
G3V8T5	Ruvbl2	RuvB-like 2 (E. coli)	IEA	GO:0031490	chromatin DNA binding	Function	GO_REF:0000019	Ensembl:ENSP00000473172	Ensembl	20141101
G3V8T5	Ruvbl2	RuvB-like 2 (E. coli)	IEA	GO:0042802	identical protein binding	Function	GO_REF:0000019	Ensembl:ENSP00000473172	Ensembl	20141101
G3V8T5	Ruvbl2	RuvB-like 2 (E. coli)	IEA	GO:0043141	ATP-dependent 5'-3' DNA helicase activity	Function	GO_REF:0000002	InterPro:IPR027238	InterPro	20141101
O35987	Nsfl1c	NSFL1 cofactor p47	IPI	GO:0005515	protein binding	Function	PMID:10811609	RGD:621595	RGD	20110125
O35987	Nsfl1c	NSFL1 cofactor p47	IPI	GO:0005515	protein binding	Function	PMID:16601695	UniProtKB:P46462	IntAct	20141102
O35987	Nsfl1c	NSFL1 cofactor p47	IPI	GO:0005515	protein binding	Function	PMID:20691684	UniProtKB:P46462	IntAct	20141102
O35987	Nsfl1c	NSFL1 cofactor p47	IPI	GO:0005515	protein binding	Function	PMID:20691684	UniProtKB:Q01853	IntAct	20141102
O35987	Nsfl1c	NSFL1 cofactor p47	IPI	GO:0005515	protein binding	Function	PMID:9214505	UniProtKB:P46462	IntAct	20141102
O35987	Nsfl1c	NSFL1 cofactor p47	IEA	GO:0008289	lipid binding	Function	GO_REF:0000037	UniProtKB-KW:KW-0446	UniProt	20141101
O35987	Nsfl1c	NSFL1 cofactor p47	IDA	GO:0043130	ubiquitin binding	Function	PMID:18775313	-	BHF-UCL	20110707
O35987	Nsfl1c	NSFL1 cofactor p47	IPI	GO:0051117	ATPase binding	Function	PMID:12146947	RGD:621595	RGD	20100901
O35987	Nsfl1c	NSFL1 cofactor p47	IDA	GO:0005543	phospholipid binding	Function	PMID:12146947	-	RGD	20100901
O88752	Hbe1	RCG39817, isoform CRA_a	IEA	GO:0005344	oxygen transporter activity	Function	GO_REF:0000038	UniProtKB-KW:KW-0561	UniProt	20141101
O88752	Hbe1	RCG39817, isoform CRA_a	IEA	GO:0005506	iron ion binding	Function	GO_REF:0000002	InterPro:IPR000971|InterPro:IPR002337|InterPro:IPR012292	InterPro	20141101
O88752	Hbe1	RCG39817, isoform CRA_a	IEA	GO:0019825	oxygen binding	Function	GO_REF:0000002	InterPro:IPR002337|InterPro:IPR012292	InterPro	20141101
O88752	Hbe1	RCG39817, isoform CRA_a	IEA	GO:0020037	heme binding	Function	GO_REF:0000002	InterPro:IPR000971|InterPro:IPR002337|InterPro:IPR012292	InterPro	20141101
O88752	Hbe1	RCG39817, isoform CRA_a	IDA	GO:0031721	hemoglobin alpha binding	Function	PMID:8882731	-	RGD	20070316
O88752	Hbe1	RCG39817, isoform CRA_a	IEA	GO:0046872	metal ion binding	Function	GO_REF:0000038	UniProtKB-KW:KW-0479	UniProt	20141101
P04897	Gnai2	Guanine nucleotide-binding protein G(i) subunit alpha-2	IEA	GO:0000166	nucleotide binding	Function	GO_REF:0000037	UniProtKB-KW:KW-0547	UniProt	20141101
P04897	Gnai2	Guanine nucleotide-binding protein G(i) subunit alpha-2	IBA	GO:0001664	G-protein coupled receptor binding	Function	GO_REF:0000033	PANTHER:PTN000026392	RefGenome	20110125
P04897	Gnai2	Guanine nucleotide-binding protein G(i) subunit alpha-2	IEA	GO:0003924	GTPase activity	Function	GO_REF:0000002	InterPro:IPR001019|InterPro:IPR001408	InterPro	20141101
P04897	Gnai2	Guanine nucleotide-binding protein G(i) subunit alpha-2	IBA	GO:0003924	GTPase activity	Function	GO_REF:0000033	PANTHER:PTN000026392	RefGenome	20110125
P04897	Gnai2	Guanine nucleotide-binding protein G(i) subunit alpha-2	IEA	GO:0004871	signal transducer activity	Function	GO_REF:0000002	InterPro:IPR001019|InterPro:IPR001408|InterPro:IPR011025	InterPro	20141101
P04897	Gnai2	Guanine nucleotide-binding protein G(i) subunit alpha-2	IBA	GO:0004871	signal transducer activity	Function	GO_REF:0000033	PANTHER:PTN000026392	RefGenome	20110125
P04897	Gnai2	Guanine nucleotide-binding protein G(i) subunit alpha-2	IEA	GO:0004871	signal transducer activity	Function	GO_REF:0000037	UniProtKB-KW:KW-0807	UniProt	20141101
P04897	Gnai2	Guanine nucleotide-binding protein G(i) subunit alpha-2	IPI	GO:0005515	protein binding	Function	PMID:11387333	UniProtKB:O08773	UniProt	20110311
P04897	Gnai2	Guanine nucleotide-binding protein G(i) subunit alpha-2	IPI	GO:0005515	protein binding	Function	PMID:11387333	UniProtKB:O08774	UniProt	20110311
P04897	Gnai2	Guanine nucleotide-binding protein G(i) subunit alpha-2	IPI	GO:0005515	protein binding	Function	PMID:12509430	RGD:727957	RGD	20100922
P04897	Gnai2	Guanine nucleotide-binding protein G(i) subunit alpha-2	IEA	GO:0005525	GTP binding	Function	GO_REF:0000002	InterPro:IPR001408	InterPro	20141101
P04897	Gnai2	Guanine nucleotide-binding protein G(i) subunit alpha-2	IEA	GO:0005525	GTP binding	Function	GO_REF:0000037	UniProtKB-KW:KW-0342	UniProt	20141101
P04897	Gnai2	Guanine nucleotide-binding protein G(i) subunit alpha-2	IEA	GO:0019001	guanyl nucleotide binding	Function	GO_REF:0000002	InterPro:IPR001019	InterPro	20141101
P04897	Gnai2	Guanine nucleotide-binding protein G(i) subunit alpha-2	IEA	GO:0031683	G-protein beta/gamma-subunit complex binding	Function	GO_REF:0000002	InterPro:IPR001019|InterPro:IPR001408	InterPro	20141101
P04897	Gnai2	Guanine nucleotide-binding protein G(i) subunit alpha-2	IBA	GO:0031683	G-protein beta/gamma-subunit complex binding	Function	GO_REF:0000033	PANTHER:PTN000026392	RefGenome	20110125
P04897	Gnai2	Guanine nucleotide-binding protein G(i) subunit alpha-2	IEA	GO:0046872	metal ion binding	Function	GO_REF:0000037	UniProtKB-KW:KW-0479	UniProt	20141101
P05197	Eef2	Elongation factor 2	IEA	GO:0000166	nucleotide binding	Function	GO_REF:0000037	UniProtKB-KW:KW-0547	UniProt	20141101
P05197	Eef2	Elongation factor 2	IEA	GO:0003746	translation elongation factor activity	Function	GO_REF:0000037	UniProtKB-KW:KW-0251	UniProt	20141101
P05197	Eef2	Elongation factor 2	TAS	GO:0003746	translation elongation factor activity	Function	PMID:11849993	-	RGD	20050217
P05197	Eef2	Elongation factor 2	IEA	GO:0003924	GTPase activity	Function	GO_REF:0000002	InterPro:IPR000795	InterPro	20141101
P05197	Eef2	Elongation factor 2	IEA	GO:0003924	GTPase activity	Function	GO_REF:0000019	Ensembl:ENSMUSP00000046101	Ensembl	20141101
P05197	Eef2	Elongation factor 2	IEA	GO:0005525	GTP binding	Function	GO_REF:0000002	InterPro:IPR000795|InterPro:IPR004161|InterPro:IPR005225|InterPro:IPR005517	InterPro	20141101
P05197	Eef2	Elongation factor 2	IEA	GO:0005525	GTP binding	Function	GO_REF:0000037	UniProtKB-KW:KW-0342	UniProt	20141101
P05197	Eef2	Elongation factor 2	IEA	GO:0008494	translation activator activity	Function	GO_REF:0000019	Ensembl:ENSP00000307940	Ensembl	20141101
P05197	Eef2	Elongation factor 2	IEA	GO:0019901	protein kinase binding	Function	GO_REF:0000019	Ensembl:ENSP00000307940	Ensembl	20141101
P05197	Eef2	Elongation factor 2	IEA	GO:0044822	poly(A) RNA binding	Function	GO_REF:0000019	Ensembl:ENSP00000307940	Ensembl	20141101
P05369	Fdps	Farnesyl pyrophosphate synthase	IEA	GO:0004161	dimethylallyltranstransferase activity	Function	GO_REF:0000003	EC:2.5.1.1	UniProt	20141101
P05369	Fdps	Farnesyl pyrophosphate synthase	IGI	GO:0004311	farnesyltranstransferase activity	Function	PMID:10330996	-	RGD	20050217
P05369	Fdps	Farnesyl pyrophosphate synthase	IEA	GO:0004337	geranyltranstransferase activity	Function	GO_REF:0000003	EC:2.5.1.10	UniProt	20141101
P05369	Fdps	Farnesyl pyrophosphate synthase	IDA	GO:0004337	geranyltranstransferase activity	Function	PMID:10484604	-	RGD	20100302
P05369	Fdps	Farnesyl pyrophosphate synthase	TAS	GO:0004337	geranyltranstransferase activity	Function	PMID:1321149	-	RGD	20050217
P05369	Fdps	Farnesyl pyrophosphate synthase	IDA	GO:0004337	geranyltranstransferase activity	Function	PMID:8188698	-	RGD	20100204
P05369	Fdps	Farnesyl pyrophosphate synthase	IEA	GO:0016740	transferase activity	Function	GO_REF:0000037	UniProtKB-KW:KW-0808	UniProt	20141101
P05369	Fdps	Farnesyl pyrophosphate synthase	IEA	GO:0046872	metal ion binding	Function	GO_REF:0000037	UniProtKB-KW:KW-0479	UniProt	20141101
P07335	Ckb	Creatine kinase B-type	IEA	GO:0000166	nucleotide binding	Function	GO_REF:0000037	UniProtKB-KW:KW-0547	UniProt	20141101
P07335	Ckb	Creatine kinase B-type	IEA	GO:0003824	catalytic activity	Function	GO_REF:0000002	InterPro:IPR014746	InterPro	20141101
P07335	Ckb	Creatine kinase B-type	IEA	GO:0004111	creatine kinase activity	Function	GO_REF:0000003	EC:2.7.3.2	UniProt	20141101
P07335	Ckb	Creatine kinase B-type	TAS	GO:0004111	creatine kinase activity	Function	PMID:12093362	-	RGD	20050217
P07335	Ckb	Creatine kinase B-type	IPI	GO:0005515	protein binding	Function	PMID:15094054	RGD:620811	RGD	20061129
P07335	Ckb	Creatine kinase B-type	IEA	GO:0005524	ATP binding	Function	GO_REF:0000037	UniProtKB-KW:KW-0067	UniProt	20141101
P07335	Ckb	Creatine kinase B-type	IEA	GO:0016301	kinase activity	Function	GO_REF:0000002	InterPro:IPR022413|InterPro:IPR022414|InterPro:IPR022415	InterPro	20141101
P07335	Ckb	Creatine kinase B-type	IEA	GO:0016301	kinase activity	Function	GO_REF:0000037	UniProtKB-KW:KW-0418	UniProt	20141101
P07335	Ckb	Creatine kinase B-type	IEA	GO:0016740	transferase activity	Function	GO_REF:0000037	UniProtKB-KW:KW-0808	UniProt	20141101
P07335	Ckb	Creatine kinase B-type	IEA	GO:0016772	transferase activity, transferring phosphorus-containing groups	Function	GO_REF:0000002	InterPro:IPR022413|InterPro:IPR022414|InterPro:IPR022415	InterPro	20141101
P08721	Spp1	Osteopontin	IEA	GO:0005125	cytokine activity	Function	GO_REF:0000037	UniProtKB-KW:KW-0202	UniProt	20141101
P08721	Spp1	Osteopontin	IEA	GO:0050840	extracellular matrix binding	Function	GO_REF:0000019	Ensembl:ENSMUSP00000108367	Ensembl	20141101
P10362	Scg2	Secretogranin-2	ISS	GO:0005125	cytokine activity	Function	GO_REF:0000024	UniProtKB:P13521	HGNC	20060425
P10362	Scg2	Secretogranin-2	ISS	GO:0042056	chemoattractant activity	Function	GO_REF:0000024	UniProtKB:P13521	HGNC	20060425
P10719	Atp5b	ATP synthase subunit beta, mitochondrial	IEA	GO:0000166	nucleotide binding	Function	GO_REF:0000037	UniProtKB-KW:KW-0547	UniProt	20141101
P10719	Atp5b	ATP synthase subunit beta, mitochondrial	IDA	GO:0005509	calcium ion binding	Function	PMID:8764999	-	RGD	20080415
P10719	Atp5b	ATP synthase subunit beta, mitochondrial	IEA	GO:0005524	ATP binding	Function	GO_REF:0000002	InterPro:IPR000194|InterPro:IPR020003	InterPro	20141101
P10719	Atp5b	ATP synthase subunit beta, mitochondrial	IEA	GO:0005524	ATP binding	Function	GO_REF:0000037	UniProtKB-KW:KW-0067	UniProt	20141101
P10719	Atp5b	ATP synthase subunit beta, mitochondrial	IDA	GO:0005524	ATP binding	Function	PMID:12511957	-	RGD	20050217
P10719	Atp5b	ATP synthase subunit beta, mitochondrial	IMP	GO:0005524	ATP binding	Function	PMID:2143765	-	RGD	20080415
P10719	Atp5b	ATP synthase subunit beta, mitochondrial	IEA	GO:0016787	hydrolase activity	Function	GO_REF:0000037	UniProtKB-KW:KW-0378	UniProt	20141101
P10719	Atp5b	ATP synthase subunit beta, mitochondrial	IEA	GO:0016820	hydrolase activity, acting on acid anhydrides, catalyzing transmembrane movement of substances	Function	GO_REF:0000002	InterPro:IPR000793	InterPro	20141101
P10719	Atp5b	ATP synthase subunit beta, mitochondrial	IDA	GO:0016887	ATPase activity	Function	PMID:12511957	-	RGD	20050217
P10719	Atp5b	ATP synthase subunit beta, mitochondrial	IMP	GO:0016887	ATPase activity	Function	PMID:2894844	-	RGD	20080415
P10719	Atp5b	ATP synthase subunit beta, mitochondrial	IDA	GO:0030228	lipoprotein particle receptor activity	Function	PMID:12511957	-	RGD	20050217
P10719	Atp5b	ATP synthase subunit beta, mitochondrial	IEA	GO:0046933	proton-transporting ATP synthase activity, rotational mechanism	Function	GO_REF:0000002	InterPro:IPR005722	InterPro	20141101
P13084	Npm1	Nucleophosmin	IEA	GO:0003676	nucleic acid binding	Function	GO_REF:0000002	InterPro:IPR004301	InterPro	20141101
P13084	Npm1	Nucleophosmin	IEA	GO:0003677	DNA binding	Function	GO_REF:0000037	UniProtKB-KW:KW-0238	UniProt	20141101
P13084	Npm1	Nucleophosmin	IDA	GO:0003677	DNA binding	Function	PMID:8611572	-	RGD	20070330
P13084	Npm1	Nucleophosmin	IEA	GO:0003723	RNA binding	Function	GO_REF:0000019	Ensembl:ENSMUSP00000075067	Ensembl	20141101
P13084	Npm1	Nucleophosmin	IEA	GO:0003723	RNA binding	Function	GO_REF:0000037	UniProtKB-KW:KW-0694	UniProt	20141101
P13084	Npm1	Nucleophosmin	ISS	GO:0004860	protein kinase inhibitor activity	Function	GO_REF:0000024	UniProtKB:P06748	UniProt	20130417
P13084	Npm1	Nucleophosmin	IPI	GO:0005547	phosphatidylinositol-3,4,5-trisphosphate binding	Function	PMID:15893727	CHEBI:16618	RGD	20070328
P13084	Npm1	Nucleophosmin	IEA	GO:0019843	rRNA binding	Function	GO_REF:0000019	Ensembl:ENSMUSP00000075067	Ensembl	20141101
P13084	Npm1	Nucleophosmin	IDA	GO:0019899	enzyme binding	Function	PMID:11481036	-	RGD	20070330
P13084	Npm1	Nucleophosmin	IPI	GO:0019899	enzyme binding	Function	PMID:15893727	RGD:620335	RGD	20070328
P13084	Npm1	Nucleophosmin	ISS	GO:0051059	NF-kappaB binding	Function	GO_REF:0000024	UniProtKB:P06748	UniProt	20041006
P13084	Npm1	Nucleophosmin	ISS	GO:0051082	unfolded protein binding	Function	GO_REF:0000024	UniProtKB:P06748	UniProt	20041006
P18418	Calr	Calreticulin	IEA	GO:0001948	glycoprotein binding	Function	GO_REF:0000019	Ensembl:ENSP00000320866	Ensembl	20141101
P18418	Calr	Calreticulin	IPI	GO:0001948	glycoprotein binding	Function	PMID:12401114	RGD:3848	RGD	20130111
P18418	Calr	Calreticulin	IEA	GO:0003729	mRNA binding	Function	GO_REF:0000019	Ensembl:ENSMUSP00000003912	Ensembl	20141101
P18418	Calr	Calreticulin	IEA	GO:0003729	mRNA binding	Function	GO_REF:0000019	Ensembl:ENSP00000320866	Ensembl	20141101
P18418	Calr	Calreticulin	IDA	GO:0003729	mRNA binding	Function	PMID:14726956	-	BHF-UCL	20081001
P18418	Calr	Calreticulin	IEA	GO:0005178	integrin binding	Function	GO_REF:0000019	Ensembl:ENSP00000320866	Ensembl	20141101
P18418	Calr	Calreticulin	IDA	GO:0005506	iron ion binding	Function	PMID:8500729	-	RGD	20100630
P18418	Calr	Calreticulin	IEA	GO:0005509	calcium ion binding	Function	GO_REF:0000002	InterPro:IPR001580|InterPro:IPR009033|InterPro:IPR009169|InterPro:IPR018124	InterPro	20141101
P18418	Calr	Calreticulin	IEA	GO:0005509	calcium ion binding	Function	GO_REF:0000019	Ensembl:ENSMUSP00000003912	Ensembl	20141101
P18418	Calr	Calreticulin	IDA	GO:0005509	calcium ion binding	Function	PMID:8500729	-	RGD	20100630
P18418	Calr	Calreticulin	IPI	GO:0005515	protein binding	Function	PMID:22665516	UniProtKB:P30101	IntAct	20141102
P18418	Calr	Calreticulin	IEA	GO:0030246	carbohydrate binding	Function	GO_REF:0000019	Ensembl:ENSMUSP00000003912	Ensembl	20141101
P18418	Calr	Calreticulin	IEA	GO:0030246	carbohydrate binding	Function	GO_REF:0000037	UniProtKB-KW:KW-0430	UniProt	20141101
P18418	Calr	Calreticulin	IEA	GO:0031625	ubiquitin protein ligase binding	Function	GO_REF:0000019	Ensembl:ENSP00000320866	Ensembl	20141101
P18418	Calr	Calreticulin	IDA	GO:0042277	peptide binding	Function	PMID:10833321	-	RGD	20100629
P18418	Calr	Calreticulin	IPI	GO:0042562	hormone binding	Function	PMID:12603316	CHEBI:16796	RGD	20100629
P18418	Calr	Calreticulin	IEA	GO:0044822	poly(A) RNA binding	Function	GO_REF:0000019	Ensembl:ENSP00000320866	Ensembl	20141101
P18418	Calr	Calreticulin	IEA	GO:0046872	metal ion binding	Function	GO_REF:0000037	UniProtKB-KW:KW-0479	UniProt	20141101
P18418	Calr	Calreticulin	IEA	GO:0050681	androgen receptor binding	Function	GO_REF:0000019	Ensembl:ENSP00000320866	Ensembl	20141101
P18418	Calr	Calreticulin	IEA	GO:0051082	unfolded protein binding	Function	GO_REF:0000002	InterPro:IPR001580|InterPro:IPR009169	InterPro	20141101
P18418	Calr	Calreticulin	IMP	GO:0051082	unfolded protein binding	Function	PMID:12401114	-	RGD	20130111
P21263	Nes	Nestin	IEA	GO:0005198	structural molecule activity	Function	GO_REF:0000002	InterPro:IPR001664	InterPro	20141101
P21263	Nes	Nestin	ISS	GO:0019215	intermediate filament binding	Function	GO_REF:0000024	UniProtKB:Q9Z1Q1	UniProt	20101109
P21263	Nes	Nestin	IPI	GO:0031730	CCR5 chemokine receptor binding	Function	PMID:19559698	RGD:620596	RGD	20070831
P31000	Vim	Vimentin	IEA	GO:0005198	structural molecule activity	Function	GO_REF:0000002	InterPro:IPR001664	InterPro	20141101
P31000	Vim	Vimentin	TAS	GO:0005198	structural molecule activity	Function	PMID:1540169	-	RGD	20050217
P31000	Vim	Vimentin	ISS	GO:0005200	structural constituent of cytoskeleton	Function	GO_REF:0000024	UniProtKB:P08670	UniProt	20041020
P31000	Vim	Vimentin	IPI	GO:0005515	protein binding	Function	PMID:12639940	UniProtKB:P70550	UniProt	20120126
P31000	Vim	Vimentin	IPI	GO:0005515	protein binding	Function	PMID:18431495	RGD:621235	RGD	20090421
P31000	Vim	Vimentin	IPI	GO:0005515	protein binding	Function	PMID:21112954	UniProtKB:P35213	IntAct	20141102
P31000	Vim	Vimentin	IPI	GO:0019900	kinase binding	Function	PMID:11082283	RGD:619877	RGD	20110607
P31000	Vim	Vimentin	IPI	GO:0019901	protein kinase binding	Function	PMID:12700184	RGD:1306273	RGD	20080403
P31000	Vim	Vimentin	IDA	GO:0051721	protein phosphatase 2A binding	Function	PMID:10906761	-	RGD	20120322
P34058	Hsp90ab1	Heat shock protein HSP 90-beta	IEA	GO:0000166	nucleotide binding	Function	GO_REF:0000037	UniProtKB-KW:KW-0547	UniProt	20141101
P34058	Hsp90ab1	Heat shock protein HSP 90-beta	IDA	GO:0002134	UTP binding	Function	PMID:12755697	-	RGD	20110204
P34058	Hsp90ab1	Heat shock protein HSP 90-beta	IDA	GO:0002135	CTP binding	Function	PMID:12755697	-	RGD	20110204
P34058	Hsp90ab1	Heat shock protein HSP 90-beta	IEA	GO:0003725	double-stranded RNA binding	Function	GO_REF:0000019	Ensembl:ENSP00000360609	Ensembl	20141101
P34058	Hsp90ab1	Heat shock protein HSP 90-beta	IPI	GO:0005515	protein binding	Function	PMID:21742014	RGD:69316	RGD	20120120
P34058	Hsp90ab1	Heat shock protein HSP 90-beta	IPI	GO:0005515	protein binding	Function	PMID:22120110	RGD:1596143	RGD	20120119
P34058	Hsp90ab1	Heat shock protein HSP 90-beta	IEA	GO:0005524	ATP binding	Function	GO_REF:0000002	InterPro:IPR001404|InterPro:IPR019805	InterPro	20141101
P34058	Hsp90ab1	Heat shock protein HSP 90-beta	IEA	GO:0005524	ATP binding	Function	GO_REF:0000037	UniProtKB-KW:KW-0067	UniProt	20141101
P34058	Hsp90ab1	Heat shock protein HSP 90-beta	TAS	GO:0005524	ATP binding	Function	PMID:10617604	-	RGD	20060127
P34058	Hsp90ab1	Heat shock protein HSP 90-beta	IDA	GO:0005524	ATP binding	Function	PMID:12755697	-	RGD	20110204
P34058	Hsp90ab1	Heat shock protein HSP 90-beta	TAS	GO:0005524	ATP binding	Function	PMID:14987991	-	RGD	20060127
P34058	Hsp90ab1	Heat shock protein HSP 90-beta	IDA	GO:0005525	GTP binding	Function	PMID:12755697	-	RGD	20110204
P34058	Hsp90ab1	Heat shock protein HSP 90-beta	IPI	GO:0017098	sulfonylurea receptor binding	Function	PMID:20427569	UniProtKB:Q09427	RGD	20120125
P34058	Hsp90ab1	Heat shock protein HSP 90-beta	IPI	GO:0019901	protein kinase binding	Function	PMID:20188867	RGD:1309825	RGD	20120126
P34058	Hsp90ab1	Heat shock protein HSP 90-beta	IEA	GO:0023026	MHC class II protein complex binding	Function	GO_REF:0000019	Ensembl:ENSP00000360609	Ensembl	20141101
P34058	Hsp90ab1	Heat shock protein HSP 90-beta	IDA	GO:0032564	dATP binding	Function	PMID:12755697	-	RGD	20110204
P34058	Hsp90ab1	Heat shock protein HSP 90-beta	IPI	GO:0044325	ion channel binding	Function	PMID:20427569	RGD:69247	RGD	20120125
P34058	Hsp90ab1	Heat shock protein HSP 90-beta	IEA	GO:0044822	poly(A) RNA binding	Function	GO_REF:0000019	Ensembl:ENSP00000360609	Ensembl	20141101
P34058	Hsp90ab1	Heat shock protein HSP 90-beta	IEA	GO:0051082	unfolded protein binding	Function	GO_REF:0000002	InterPro:IPR001404|InterPro:IPR019805	InterPro	20141101
P34067	Psmb4	Proteasome subunit beta type-4	IEA	GO:0004175	endopeptidase activity	Function	GO_REF:0000002	InterPro:IPR016050	InterPro	20141101
P34067	Psmb4	Proteasome subunit beta type-4	IEA	GO:0004298	threonine-type endopeptidase activity	Function	GO_REF:0000002	InterPro:IPR001353|InterPro:IPR016295|InterPro:IPR023333	InterPro	20141101
P34067	Psmb4	Proteasome subunit beta type-4	IEA	GO:0004298	threonine-type endopeptidase activity	Function	GO_REF:0000037	UniProtKB-KW:KW-0888	UniProt	20141101
P34067	Psmb4	Proteasome subunit beta type-4	IEA	GO:0008233	peptidase activity	Function	GO_REF:0000037	UniProtKB-KW:KW-0645	UniProt	20141101
P34067	Psmb4	Proteasome subunit beta type-4	IEA	GO:0016787	hydrolase activity	Function	GO_REF:0000037	UniProtKB-KW:KW-0378	UniProt	20141101
P35704	Prdx2	Peroxiredoxin-2	ND	GO:0003674	molecular_function	Function	GO_REF:0000015	-	RGD	20080327
P35704	Prdx2	Peroxiredoxin-2	IEA	GO:0004601	peroxidase activity	Function	GO_REF:0000037	UniProtKB-KW:KW-0575	UniProt	20141101
P35704	Prdx2	Peroxiredoxin-2	IEA	GO:0016209	antioxidant activity	Function	GO_REF:0000002	InterPro:IPR000866	InterPro	20141101
P35704	Prdx2	Peroxiredoxin-2	IEA	GO:0016209	antioxidant activity	Function	GO_REF:0000037	UniProtKB-KW:KW-0049	UniProt	20141101
P35704	Prdx2	Peroxiredoxin-2	IEA	GO:0016491	oxidoreductase activity	Function	GO_REF:0000002	InterPro:IPR000866	InterPro	20141101
P35704	Prdx2	Peroxiredoxin-2	IEA	GO:0016491	oxidoreductase activity	Function	GO_REF:0000037	UniProtKB-KW:KW-0560	UniProt	20141101
P35704	Prdx2	Peroxiredoxin-2	IEA	GO:0051920	peroxiredoxin activity	Function	GO_REF:0000002	InterPro:IPR019479	InterPro	20141101
P35704	Prdx2	Peroxiredoxin-2	IEA	GO:0051920	peroxiredoxin activity	Function	GO_REF:0000003	EC:1.11.1.15	UniProt	20141101
P37397	Cnn3	Calponin-3	IEA	GO:0003779	actin binding	Function	GO_REF:0000002	InterPro:IPR001997	InterPro	20141101
P37397	Cnn3	Calponin-3	IEA	GO:0003779	actin binding	Function	GO_REF:0000037	UniProtKB-KW:KW-0009	UniProt	20141101
P37397	Cnn3	Calponin-3	IEA	GO:0005516	calmodulin binding	Function	GO_REF:0000037	UniProtKB-KW:KW-0112	UniProt	20141101
P37397	Cnn3	Calponin-3	IDA	GO:0008017	microtubule binding	Function	PMID:12564930	-	RGD	20050217
P37397	Cnn3	Calponin-3	NAS	GO:0030674	protein binding, bridging	Function	PMID:12564930	-	RGD	20050217
P47942	Dpysl2	Dihydropyrimidinase-related protein 2	IPI	GO:0005515	protein binding	Function	PMID:11741937	RGD:733873	RGD	20100202
P47942	Dpysl2	Dihydropyrimidinase-related protein 2	IPI	GO:0005515	protein binding	Function	PMID:15865439	RGD:67378	RGD	20100202
P47942	Dpysl2	Dihydropyrimidinase-related protein 2	IPI	GO:0005515	protein binding	Function	PMID:16394100	RGD:620107	RGD	20081217
P47942	Dpysl2	Dihydropyrimidinase-related protein 2	IPI	GO:0005515	protein binding	Function	PMID:18313395	RGD:3168	RGD	20100202
P47942	Dpysl2	Dihydropyrimidinase-related protein 2	IPI	GO:0005515	protein binding	Function	PMID:19755421	RGD:628852	RGD	20100202
P47942	Dpysl2	Dihydropyrimidinase-related protein 2	IPI	GO:0005515	protein binding	Function	PMID:20220019	UniProtKB:P63331	IntAct	20141102
P47942	Dpysl2	Dihydropyrimidinase-related protein 2	IPI	GO:0005515	protein binding	Function	PMID:9375656	RGD:2409	RGD	20100202
P47942	Dpysl2	Dihydropyrimidinase-related protein 2	IEA	GO:0016787	hydrolase activity	Function	GO_REF:0000002	InterPro:IPR006680	InterPro	20141101
P47942	Dpysl2	Dihydropyrimidinase-related protein 2	IEA	GO:0016810	hydrolase activity, acting on carbon-nitrogen (but not peptide) bonds	Function	GO_REF:0000002	InterPro:IPR011059	InterPro	20141101
P47942	Dpysl2	Dihydropyrimidinase-related protein 2	IEA	GO:0016812	hydrolase activity, acting on carbon-nitrogen (but not peptide) bonds, in cyclic amides	Function	GO_REF:0000002	InterPro:IPR011778	InterPro	20141101
P47942	Dpysl2	Dihydropyrimidinase-related protein 2	IEA	GO:0019901	protein kinase binding	Function	GO_REF:0000019	Ensembl:ENSMUSP00000022629	Ensembl	20141101
P49432	Pdhb	Pyruvate dehydrogenase E1 component subunit beta, mitochondrial	IEA	GO:0003824	catalytic activity	Function	GO_REF:0000002	InterPro:IPR005476|InterPro:IPR009014	InterPro	20141101
P49432	Pdhb	Pyruvate dehydrogenase E1 component subunit beta, mitochondrial	IEA	GO:0004738	pyruvate dehydrogenase activity	Function	GO_REF:0000019	Ensembl:ENSP00000307241	Ensembl	20141101
P49432	Pdhb	Pyruvate dehydrogenase E1 component subunit beta, mitochondrial	ISS	GO:0004738	pyruvate dehydrogenase activity	Function	GO_REF:0000024	UniProtKB:P11177	UniProt	20121212
P49432	Pdhb	Pyruvate dehydrogenase E1 component subunit beta, mitochondrial	IEA	GO:0004739	pyruvate dehydrogenase (acetyl-transferring) activity	Function	GO_REF:0000002	InterPro:IPR027110	InterPro	20141101
P49432	Pdhb	Pyruvate dehydrogenase E1 component subunit beta, mitochondrial	IEA	GO:0004739	pyruvate dehydrogenase (acetyl-transferring) activity	Function	GO_REF:0000003	EC:1.2.4.1	UniProt	20141101
P49432	Pdhb	Pyruvate dehydrogenase E1 component subunit beta, mitochondrial	IDA	GO:0004739	pyruvate dehydrogenase (acetyl-transferring) activity	Function	PMID:7487891	-	RGD	20070215
P49432	Pdhb	Pyruvate dehydrogenase E1 component subunit beta, mitochondrial	IEA	GO:0016491	oxidoreductase activity	Function	GO_REF:0000037	UniProtKB-KW:KW-0560	UniProt	20141101
P49911	Anp32a	Acidic leucine-rich nuclear phosphoprotein 32 family member A	IPI	GO:0008022	protein C-terminus binding	Function	PMID:15865439	RGD:67378	RGD	20060418
P49911	Anp32a	Acidic leucine-rich nuclear phosphoprotein 32 family member A	TAS	GO:0008092	cytoskeletal protein binding	Function	PMID:15865439	-	RGD	20060418
P49911	Anp32a	Acidic leucine-rich nuclear phosphoprotein 32 family member A	IPI	GO:0050839	cell adhesion molecule binding	Function	PMID:15865439	RGD:67378	RGD	20060418
P55213	Casp3	Caspase-3	IPI	GO:0002020	protease binding	Function	PMID:17518537	RGD:620945	RGD	20140625
P55213	Casp3	Caspase-3	IEA	GO:0004197	cysteine-type endopeptidase activity	Function	GO_REF:0000002	InterPro:IPR001309|InterPro:IPR002138|InterPro:IPR011600|InterPro:IPR015470|InterPro:IPR016129	InterPro	20141101
P55213	Casp3	Caspase-3	IBA	GO:0004197	cysteine-type endopeptidase activity	Function	GO_REF:0000033	PANTHER:PTN000047947	RefGenome	20140226
P55213	Casp3	Caspase-3	IPI	GO:0005123	death receptor binding	Function	PMID:17518537	RGD:619831	RGD	20140625
P55213	Casp3	Caspase-3	IPI	GO:0005515	protein binding	Function	PMID:18485100	RGD:620692	RGD	20091112
P55213	Casp3	Caspase-3	IEA	GO:0008233	peptidase activity	Function	GO_REF:0000037	UniProtKB-KW:KW-0645	UniProt	20141101
P55213	Casp3	Caspase-3	IEA	GO:0008234	cysteine-type peptidase activity	Function	GO_REF:0000002	InterPro:IPR015917	InterPro	20141101
P55213	Casp3	Caspase-3	IEA	GO:0008234	cysteine-type peptidase activity	Function	GO_REF:0000037	UniProtKB-KW:KW-0788	UniProt	20141101
P55213	Casp3	Caspase-3	IDA	GO:0008234	cysteine-type peptidase activity	Function	PMID:16336964	-	RGD	20091112
P55213	Casp3	Caspase-3	IDA	GO:0008234	cysteine-type peptidase activity	Function	PMID:17182030	-	RGD	20091112
P55213	Casp3	Caspase-3	IDA	GO:0008234	cysteine-type peptidase activity	Function	PMID:17218406	-	RGD	20080926
P55213	Casp3	Caspase-3	IDA	GO:0008234	cysteine-type peptidase activity	Function	PMID:18316105	-	RGD	20091104
P55213	Casp3	Caspase-3	IMP	GO:0016005	phospholipase A2 activator activity	Function	PMID:12492473	-	RGD	20050217
P55213	Casp3	Caspase-3	IEA	GO:0016787	hydrolase activity	Function	GO_REF:0000037	UniProtKB-KW:KW-0378	UniProt	20141101
P55213	Casp3	Caspase-3	IPI	GO:0032403	protein complex binding	Function	PMID:17518537	RGD:619831|RGD:620945	RGD	20140625
P60711	Actb	Actin, cytoplasmic 1	IEA	GO:0000166	nucleotide binding	Function	GO_REF:0000037	UniProtKB-KW:KW-0547	UniProt	20141101
P60711	Actb	Actin, cytoplasmic 1	IEA	GO:0000978	RNA polymerase II core promoter proximal region sequence-specific DNA binding	Function	GO_REF:0000019	Ensembl:ENSP00000349960	Ensembl	20141101
P60711	Actb	Actin, cytoplasmic 1	IEA	GO:0000980	RNA polymerase II distal enhancer sequence-specific DNA binding	Function	GO_REF:0000019	Ensembl:ENSP00000349960	Ensembl	20141101
P60711	Actb	Actin, cytoplasmic 1	IPI	GO:0005515	protein binding	Function	PMID:16530190	UniProtKB:Q5BJU7	IntAct	20141102
P60711	Actb	Actin, cytoplasmic 1	IPI	GO:0005515	protein binding	Function	PMID:16924657	UniProtKB:B6VQA5	UniProt	20121024
P60711	Actb	Actin, cytoplasmic 1	IPI	GO:0005515	protein binding	Function	PMID:24657527	RGD:3720	RGD	20141016
P60711	Actb	Actin, cytoplasmic 1	IEA	GO:0005524	ATP binding	Function	GO_REF:0000037	UniProtKB-KW:KW-0067	UniProt	20141101
P60711	Actb	Actin, cytoplasmic 1	IEA	GO:0019894	kinesin binding	Function	GO_REF:0000019	Ensembl:ENSP00000349960	Ensembl	20141101
P60711	Actb	Actin, cytoplasmic 1	IPI	GO:0019901	protein kinase binding	Function	PMID:12700184	RGD:1306273	RGD	20080403
P60711	Actb	Actin, cytoplasmic 1	IEA	GO:0030957	Tat protein binding	Function	GO_REF:0000019	Ensembl:ENSP00000349960	Ensembl	20141101
P60711	Actb	Actin, cytoplasmic 1	IEA	GO:0031492	nucleosomal DNA binding	Function	GO_REF:0000019	Ensembl:ENSP00000349960	Ensembl	20141101
P60711	Actb	Actin, cytoplasmic 1	IEA	GO:0050998	nitric-oxide synthase binding	Function	GO_REF:0000019	Ensembl:ENSP00000349960	Ensembl	20141101
P61227	Rap2b	Ras-related protein Rap-2b	IEA	GO:0000166	nucleotide binding	Function	GO_REF:0000037	UniProtKB-KW:KW-0547	UniProt	20141101
P61227	Rap2b	Ras-related protein Rap-2b	IEA	GO:0005525	GTP binding	Function	GO_REF:0000002	InterPro:IPR001806|InterPro:IPR005225|InterPro:IPR020849	InterPro	20141101
P61227	Rap2b	Ras-related protein Rap-2b	IEA	GO:0005525	GTP binding	Function	GO_REF:0000037	UniProtKB-KW:KW-0342	UniProt	20141101
P61227	Rap2b	Ras-related protein Rap-2b	IEA	GO:0019003	GDP binding	Function	GO_REF:0000019	Ensembl:ENSP00000319096	Ensembl	20141101
P61227	Rap2b	Ras-related protein Rap-2b	IEA	GO:0019904	protein domain specific binding	Function	GO_REF:0000019	Ensembl:ENSMUSP00000038841	Ensembl	20141101
P61980	Hnrnpk	Heterogeneous nuclear ribonucleoprotein K	IEA	GO:0003677	DNA binding	Function	GO_REF:0000037	UniProtKB-KW:KW-0238	UniProt	20141101
P61980	Hnrnpk	Heterogeneous nuclear ribonucleoprotein K	IDA	GO:0003697	single-stranded DNA binding	Function	PMID:8127654	-	RGD	20050217
P61980	Hnrnpk	Heterogeneous nuclear ribonucleoprotein K	IEA	GO:0003723	RNA binding	Function	GO_REF:0000002	InterPro:IPR004087|InterPro:IPR004088	InterPro	20141101
P61980	Hnrnpk	Heterogeneous nuclear ribonucleoprotein K	IEA	GO:0003723	RNA binding	Function	GO_REF:0000037	UniProtKB-KW:KW-0694	UniProt	20141101
P62716	Ppp2cb	Serine/threonine-protein phosphatase 2A catalytic subunit beta isoform	IEA	GO:0004721	phosphoprotein phosphatase activity	Function	GO_REF:0000003	EC:3.1.3.16	UniProt	20141101
P62716	Ppp2cb	Serine/threonine-protein phosphatase 2A catalytic subunit beta isoform	IEA	GO:0004721	phosphoprotein phosphatase activity	Function	GO_REF:0000037	UniProtKB-KW:KW-0904	UniProt	20141101
P62716	Ppp2cb	Serine/threonine-protein phosphatase 2A catalytic subunit beta isoform	IDA	GO:0004721	phosphoprotein phosphatase activity	Function	PMID:9792806	-	UniProt	20100517
P62716	Ppp2cb	Serine/threonine-protein phosphatase 2A catalytic subunit beta isoform	IDA	GO:0004722	protein serine/threonine phosphatase activity	Function	PMID:11884620	-	RGD	20050217
P62716	Ppp2cb	Serine/threonine-protein phosphatase 2A catalytic subunit beta isoform	IDA	GO:0004722	protein serine/threonine phosphatase activity	Function	PMID:16519540	-	RGD	20061115
P62716	Ppp2cb	Serine/threonine-protein phosphatase 2A catalytic subunit beta isoform	IPI	GO:0008022	protein C-terminus binding	Function	PMID:16519540	RGD:2245	RGD	20061115
P62716	Ppp2cb	Serine/threonine-protein phosphatase 2A catalytic subunit beta isoform	IEA	GO:0016787	hydrolase activity	Function	GO_REF:0000002	InterPro:IPR004843|InterPro:IPR006186	InterPro	20141101
P62716	Ppp2cb	Serine/threonine-protein phosphatase 2A catalytic subunit beta isoform	IEA	GO:0016787	hydrolase activity	Function	GO_REF:0000037	UniProtKB-KW:KW-0378	UniProt	20141101
P62716	Ppp2cb	Serine/threonine-protein phosphatase 2A catalytic subunit beta isoform	IEA	GO:0046872	metal ion binding	Function	GO_REF:0000037	UniProtKB-KW:KW-0479	UniProt	20141101
P62716	Ppp2cb	Serine/threonine-protein phosphatase 2A catalytic subunit beta isoform	ISS	GO:0046982	protein heterodimerization activity	Function	GO_REF:0000024	UniProtKB:P67775	UniProt	20041130
P62870	Tceb2	Transcription elongation factor B polypeptide 2	IDA	GO:0001076	RNA polymerase II transcription factor binding transcription factor activity	Function	PMID:7638163	-	RGD	20050217
P62870	Tceb2	Transcription elongation factor B polypeptide 2	IPI	GO:0032403	protein complex binding	Function	PMID:10213691	RGD:1308453|RGD:1310644|RGD:3960|RGD:620658	RGD	20080923
P62870	Tceb2	Transcription elongation factor B polypeptide 2	IC	GO:0004842	ubiquitin-protein transferase activity	Function	PMID:10213691	GO:0030891	RGD	20080923
P63159	Hmgb1	High mobility group protein B1	IDA	GO:0000400	four-way junction DNA binding	Function	PMID:1547772	-	RGD	20100226
P63159	Hmgb1	High mobility group protein B1	IDA	GO:0000401	open form four-way junction DNA binding	Function	PMID:10962007	-	MGI	20101102
P63159	Hmgb1	High mobility group protein B1	IDA	GO:0000402	crossed form four-way junction DNA binding	Function	PMID:10962007	-	MGI	20101102
P63159	Hmgb1	High mobility group protein B1	IEA	GO:0003677	DNA binding	Function	GO_REF:0000002	InterPro:IPR017967	InterPro	20141101
P63159	Hmgb1	High mobility group protein B1	IEA	GO:0003677	DNA binding	Function	GO_REF:0000037	UniProtKB-KW:KW-0238	UniProt	20141101
P63159	Hmgb1	High mobility group protein B1	IDA	GO:0003681	bent DNA binding	Function	PMID:10962007	-	MGI	20101102
P63159	Hmgb1	High mobility group protein B1	IDA	GO:0003690	double-stranded DNA binding	Function	PMID:11024186	-	RGD	20100226
P63159	Hmgb1	High mobility group protein B1	IDA	GO:0003697	single-stranded DNA binding	Function	PMID:11024186	-	RGD	20100226
P63159	Hmgb1	High mobility group protein B1	IDA	GO:0005125	cytokine activity	Function	PMID:14744997	-	MGI	20101102
P63159	Hmgb1	High mobility group protein B1	IDA	GO:0005125	cytokine activity	Function	PMID:15251426	-	UniProt	20100329
P63159	Hmgb1	High mobility group protein B1	IPI	GO:0005515	protein binding	Function	PMID:14581561	RGD:70502	RGD	20100226
P63159	Hmgb1	High mobility group protein B1	IPI	GO:0005515	protein binding	Function	PMID:14581561	UniProtKB:Q9IW59	RGD	20100226
P63159	Hmgb1	High mobility group protein B1	IPI	GO:0005515	protein binding	Function	PMID:15597044	RGD:733186	RGD	20100224
P63159	Hmgb1	High mobility group protein B1	IDA	GO:0008097	5S rRNA binding	Function	PMID:18845125	-	RGD	20100222
P63159	Hmgb1	High mobility group protein B1	IDA	GO:0008134	transcription factor binding	Function	PMID:11748221	-	RGD	20101229
P63159	Hmgb1	High mobility group protein B1	IEA	GO:0008201	heparin binding	Function	GO_REF:0000037	UniProtKB-KW:KW-0358	UniProt	20141101
P63159	Hmgb1	High mobility group protein B1	IDA	GO:0008201	heparin binding	Function	PMID:11279268	-	RGD	20100226
P63159	Hmgb1	High mobility group protein B1	TAS	GO:0008201	heparin binding	Function	PMID:1885601	-	RGD	20050217
P63159	Hmgb1	High mobility group protein B1	IDA	GO:0008301	DNA binding, bending	Function	PMID:17964600	-	RGD	20100223
P63159	Hmgb1	High mobility group protein B1	IDA	GO:0042277	peptide binding	Function	PMID:11748221	-	RGD	20100226
P63159	Hmgb1	High mobility group protein B1	IDA	GO:0046983	protein dimerization activity	Function	PMID:1547772	-	RGD	20100226
P63159	Hmgb1	High mobility group protein B1	IMP	GO:0050786	RAGE receptor binding	Function	PMID:15644117	-	RGD	20100224
P63159	Hmgb1	High mobility group protein B1	IPI	GO:0050786	RAGE receptor binding	Function	PMID:22740883	RGD:69258	RGD	20130610
P63159	Hmgb1	High mobility group protein B1	IPI	GO:0050786	RAGE receptor binding	Function	PMID:7592757	UniProtKB:Q63495	UniProt	20100331
P63159	Hmgb1	High mobility group protein B1	IDA	GO:0051861	glycolipid binding	Function	PMID:11279268	-	RGD	20100226
P63259	Actg1	Actin, cytoplasmic 2	IEA	GO:0000166	nucleotide binding	Function	GO_REF:0000037	UniProtKB-KW:KW-0547	UniProt	20141101
P63259	Actg1	Actin, cytoplasmic 2	ND	GO:0003674	molecular_function	Function	GO_REF:0000015	-	RGD	20061216
P63259	Actg1	Actin, cytoplasmic 2	IEA	GO:0005524	ATP binding	Function	GO_REF:0000037	UniProtKB-KW:KW-0067	UniProt	20141101
P63331	Ppp2ca	Serine/threonine-protein phosphatase 2A catalytic subunit alpha isoform	IEA	GO:0004721	phosphoprotein phosphatase activity	Function	GO_REF:0000003	EC:3.1.3.16	UniProt	20141101
P63331	Ppp2ca	Serine/threonine-protein phosphatase 2A catalytic subunit alpha isoform	IEA	GO:0004721	phosphoprotein phosphatase activity	Function	GO_REF:0000037	UniProtKB-KW:KW-0904	UniProt	20141101
P63331	Ppp2ca	Serine/threonine-protein phosphatase 2A catalytic subunit alpha isoform	IDA	GO:0004722	protein serine/threonine phosphatase activity	Function	PMID:16519540	-	RGD	20061115
P63331	Ppp2ca	Serine/threonine-protein phosphatase 2A catalytic subunit alpha isoform	IMP	GO:0004722	protein serine/threonine phosphatase activity	Function	PMID:18322138	-	RGD	20140715
P63331	Ppp2ca	Serine/threonine-protein phosphatase 2A catalytic subunit alpha isoform	TAS	GO:0004722	protein serine/threonine phosphatase activity	Function	PMID:2461222	-	RGD	20050217
P63331	Ppp2ca	Serine/threonine-protein phosphatase 2A catalytic subunit alpha isoform	IPI	GO:0005515	protein binding	Function	PMID:17084018	RGD:3771	RGD	20140715
P63331	Ppp2ca	Serine/threonine-protein phosphatase 2A catalytic subunit alpha isoform	IPI	GO:0005515	protein binding	Function	PMID:18245083	RGD:1606331	RGD	20140717
P63331	Ppp2ca	Serine/threonine-protein phosphatase 2A catalytic subunit alpha isoform	IPI	GO:0005515	protein binding	Function	PMID:18543252	RGD:62011	RGD	20140715
P63331	Ppp2ca	Serine/threonine-protein phosphatase 2A catalytic subunit alpha isoform	IPI	GO:0005515	protein binding	Function	PMID:20035724	RGD:3715	RGD	20140716
P63331	Ppp2ca	Serine/threonine-protein phosphatase 2A catalytic subunit alpha isoform	IPI	GO:0005515	protein binding	Function	PMID:20220019	UniProtKB:P47942	IntAct	20141102
P63331	Ppp2ca	Serine/threonine-protein phosphatase 2A catalytic subunit alpha isoform	IPI	GO:0005515	protein binding	Function	PMID:21806989	UniProtKB:P39687	IntAct	20141102
P63331	Ppp2ca	Serine/threonine-protein phosphatase 2A catalytic subunit alpha isoform	IPI	GO:0005515	protein binding	Function	PMID:23892082	UniProtKB:O75663	IntAct	20141102
P63331	Ppp2ca	Serine/threonine-protein phosphatase 2A catalytic subunit alpha isoform	IEA	GO:0008022	protein C-terminus binding	Function	GO_REF:0000019	Ensembl:ENSMUSP00000020608	Ensembl	20141101
P63331	Ppp2ca	Serine/threonine-protein phosphatase 2A catalytic subunit alpha isoform	IPI	GO:0008022	protein C-terminus binding	Function	PMID:10984483	RGD:2245	RGD	20140714
P63331	Ppp2ca	Serine/threonine-protein phosphatase 2A catalytic subunit alpha isoform	IPI	GO:0008022	protein C-terminus binding	Function	PMID:16519540	RGD:2245	RGD	20061115
P63331	Ppp2ca	Serine/threonine-protein phosphatase 2A catalytic subunit alpha isoform	IEA	GO:0016787	hydrolase activity	Function	GO_REF:0000002	InterPro:IPR004843|InterPro:IPR006186	InterPro	20141101
P63331	Ppp2ca	Serine/threonine-protein phosphatase 2A catalytic subunit alpha isoform	IEA	GO:0016787	hydrolase activity	Function	GO_REF:0000037	UniProtKB-KW:KW-0378	UniProt	20141101
P63331	Ppp2ca	Serine/threonine-protein phosphatase 2A catalytic subunit alpha isoform	IPI	GO:0019899	enzyme binding	Function	PMID:18031790	RGD:2803	RGD	20140718
P63331	Ppp2ca	Serine/threonine-protein phosphatase 2A catalytic subunit alpha isoform	IDA	GO:0019901	protein kinase binding	Function	PMID:18832448	-	RGD	20140714
P63331	Ppp2ca	Serine/threonine-protein phosphatase 2A catalytic subunit alpha isoform	IPI	GO:0019903	protein phosphatase binding	Function	PMID:17897622	RGD:61965	RGD	20140715
P63331	Ppp2ca	Serine/threonine-protein phosphatase 2A catalytic subunit alpha isoform	IDA	GO:0019904	protein domain specific binding	Function	PMID:11884620	-	RGD	20140716
P63331	Ppp2ca	Serine/threonine-protein phosphatase 2A catalytic subunit alpha isoform	IPI	GO:0032403	protein complex binding	Function	PMID:11032905	RGD:620919|RGD:69329	RGD	20140715
P63331	Ppp2ca	Serine/threonine-protein phosphatase 2A catalytic subunit alpha isoform	IPI	GO:0032403	protein complex binding	Function	PMID:11884620	RGD:620446	RGD	20140716
P63331	Ppp2ca	Serine/threonine-protein phosphatase 2A catalytic subunit alpha isoform	IPI	GO:0032403	protein complex binding	Function	PMID:15918796	RGD:2393|RGD:62011	RGD	20140715
P63331	Ppp2ca	Serine/threonine-protein phosphatase 2A catalytic subunit alpha isoform	IPI	GO:0043422	protein kinase B binding	Function	PMID:11884620	RGD:2081	RGD	20140716
P63331	Ppp2ca	Serine/threonine-protein phosphatase 2A catalytic subunit alpha isoform	IPI	GO:0044325	ion channel binding	Function	PMID:10984483	RGD:2245	RGD	20140714
P63331	Ppp2ca	Serine/threonine-protein phosphatase 2A catalytic subunit alpha isoform	IPI	GO:0044325	ion channel binding	Function	PMID:15728831	RGD:628852	RGD	20140718
P63331	Ppp2ca	Serine/threonine-protein phosphatase 2A catalytic subunit alpha isoform	IPI	GO:0044325	ion channel binding	Function	PMID:15728831	UniProtKB:P27884	RGD	20140718
P63331	Ppp2ca	Serine/threonine-protein phosphatase 2A catalytic subunit alpha isoform	IEA	GO:0046872	metal ion binding	Function	GO_REF:0000037	UniProtKB-KW:KW-0479	UniProt	20141101
P63331	Ppp2ca	Serine/threonine-protein phosphatase 2A catalytic subunit alpha isoform	ISS	GO:0046982	protein heterodimerization activity	Function	GO_REF:0000024	UniProtKB:P67775	UniProt	20041130
P63331	Ppp2ca	Serine/threonine-protein phosphatase 2A catalytic subunit alpha isoform	IMP	GO:0046983	protein dimerization activity	Function	PMID:19029245	-	MGI	20101202
P63331	Ppp2ca	Serine/threonine-protein phosphatase 2A catalytic subunit alpha isoform	IPI	GO:0048156	tau protein binding	Function	PMID:11032905	RGD:69329	RGD	20140715
P63331	Ppp2ca	Serine/threonine-protein phosphatase 2A catalytic subunit alpha isoform	IEA	GO:0050811	GABA receptor binding	Function	GO_REF:0000019	Ensembl:ENSMUSP00000020608	Ensembl	20141101
P63331	Ppp2ca	Serine/threonine-protein phosphatase 2A catalytic subunit alpha isoform	IPI	GO:0051721	protein phosphatase 2A binding	Function	PMID:11032905	RGD:620919	RGD	20140715
P63331	Ppp2ca	Serine/threonine-protein phosphatase 2A catalytic subunit alpha isoform	IDA	GO:0051721	protein phosphatase 2A binding	Function	PMID:11884620	-	RGD	20140716
P63331	Ppp2ca	Serine/threonine-protein phosphatase 2A catalytic subunit alpha isoform	IPI	GO:1990405	protein antigen binding	Function	PMID:8065321	UniProtKB:P03081	RGD	20140718
P69897	Tubb5	Tubulin beta-5 chain	IEA	GO:0000166	nucleotide binding	Function	GO_REF:0000037	UniProtKB-KW:KW-0547	UniProt	20141101
P69897	Tubb5	Tubulin beta-5 chain	IEA	GO:0003924	GTPase activity	Function	GO_REF:0000002	InterPro:IPR008280|InterPro:IPR018316	InterPro	20141101
P69897	Tubb5	Tubulin beta-5 chain	IEA	GO:0005200	structural constituent of cytoskeleton	Function	GO_REF:0000002	InterPro:IPR002453	InterPro	20141101
P69897	Tubb5	Tubulin beta-5 chain	IEA	GO:0005200	structural constituent of cytoskeleton	Function	GO_REF:0000019	Ensembl:ENSMUSP00000001566	Ensembl	20141101
P69897	Tubb5	Tubulin beta-5 chain	IPI	GO:0005515	protein binding	Function	PMID:18220421	RGD:731741	RGD	20100319
P69897	Tubb5	Tubulin beta-5 chain	IEA	GO:0005525	GTP binding	Function	GO_REF:0000002	InterPro:IPR002453|InterPro:IPR008280|InterPro:IPR017975|InterPro:IPR018316	InterPro	20141101
P69897	Tubb5	Tubulin beta-5 chain	IEA	GO:0005525	GTP binding	Function	GO_REF:0000037	UniProtKB-KW:KW-0342	UniProt	20141101
P69897	Tubb5	Tubulin beta-5 chain	IPI	GO:0019904	protein domain specific binding	Function	PMID:16820281	RGD:621665	RGD	20130130
P69897	Tubb5	Tubulin beta-5 chain	IDA	GO:0032403	protein complex binding	Function	PMID:18220421	-	RGD	20100319
P69897	Tubb5	Tubulin beta-5 chain	IPI	GO:0032794	GTPase activating protein binding	Function	PMID:16820281	RGD:621665	RGD	20130130
P69897	Tubb5	Tubulin beta-5 chain	IEA	GO:0042288	MHC class I protein binding	Function	GO_REF:0000019	Ensembl:ENSP00000339001	Ensembl	20141101
P85971	Pgls	6-phosphogluconolactonase	IEA	GO:0016787	hydrolase activity	Function	GO_REF:0000037	UniProtKB-KW:KW-0378	UniProt	20141101
P85971	Pgls	6-phosphogluconolactonase	IEA	GO:0017057	6-phosphogluconolactonase activity	Function	GO_REF:0000002	InterPro:IPR005900	InterPro	20141101
P85971	Pgls	6-phosphogluconolactonase	IEA	GO:0017057	6-phosphogluconolactonase activity	Function	GO_REF:0000003	EC:3.1.1.31	UniProt	20141101
P85971	Pgls	6-phosphogluconolactonase	IDA	GO:0017057	6-phosphogluconolactonase activity	Function	PMID:971315	-	RGD	20090721
P85971	Pgls	6-phosphogluconolactonase	IDA	GO:0048029	monosaccharide binding	Function	PMID:971315	-	RGD	20090721
Q07936	Anxa2	Annexin A2	IEA	GO:0004859	phospholipase inhibitor activity	Function	GO_REF:0000002	InterPro:IPR002389	InterPro	20141101
Q07936	Anxa2	Annexin A2	IEA	GO:0005509	calcium ion binding	Function	GO_REF:0000002	InterPro:IPR001464|InterPro:IPR002389|InterPro:IPR018252|InterPro:IPR018502	InterPro	20141101
Q07936	Anxa2	Annexin A2	TAS	GO:0005509	calcium ion binding	Function	PMID:14734570	-	RGD	20060418
Q07936	Anxa2	Annexin A2	IEA	GO:0005544	calcium-dependent phospholipid binding	Function	GO_REF:0000002	InterPro:IPR001464|InterPro:IPR002389|InterPro:IPR018252|InterPro:IPR018502	InterPro	20141101
Q07936	Anxa2	Annexin A2	IEA	GO:0005544	calcium-dependent phospholipid binding	Function	GO_REF:0000037	UniProtKB-KW:KW-0111	UniProt	20141101
Q07936	Anxa2	Annexin A2	IEA	GO:0005546	phosphatidylinositol-4,5-bisphosphate binding	Function	GO_REF:0000019	Ensembl:ENSP00000346032	Ensembl	20141101
Q07936	Anxa2	Annexin A2	IDA	GO:0005546	phosphatidylinositol-4,5-bisphosphate binding	Function	PMID:14734570	-	RGD	20060418
Q07936	Anxa2	Annexin A2	IEA	GO:0008092	cytoskeletal protein binding	Function	GO_REF:0000002	InterPro:IPR002389	InterPro	20141101
Q07936	Anxa2	Annexin A2	IPI	GO:0017137	Rab GTPase binding	Function	PMID:18332131	RGD:620881	RGD	20090406
Q07936	Anxa2	Annexin A2	IEA	GO:0019834	phospholipase A2 inhibitor activity	Function	GO_REF:0000019	Ensembl:ENSP00000346032	Ensembl	20141101
Q07936	Anxa2	Annexin A2	IEA	GO:0044548	S100 protein binding	Function	GO_REF:0000019	Ensembl:ENSP00000346032	Ensembl	20141101
Q07936	Anxa2	Annexin A2	IEA	GO:0044822	poly(A) RNA binding	Function	GO_REF:0000019	Ensembl:ENSP00000346032	Ensembl	20141101
Q07936	Anxa2	Annexin A2	IEA	GO:0048306	calcium-dependent protein binding	Function	GO_REF:0000019	Ensembl:ENSP00000346032	Ensembl	20141101
Q07936	Anxa2	Annexin A2	TAS	GO:0051015	actin filament binding	Function	PMID:14734570	-	RGD	20060418
Q0ZFS8	Srsf3	Protein Srsf3	IEA	GO:0000166	nucleotide binding	Function	GO_REF:0000002	InterPro:IPR012677	InterPro	20141101
Q0ZFS8	Srsf3	Protein Srsf3	IEA	GO:0003676	nucleic acid binding	Function	GO_REF:0000002	InterPro:IPR000504	InterPro	20141101
Q0ZFS8	Srsf3	Protein Srsf3	IEA	GO:0043274	phospholipase binding	Function	GO_REF:0000019	Ensembl:ENSMUSP00000117045	Ensembl	20141101
Q0ZFS8	Srsf3	Protein Srsf3	IEA	GO:0044822	poly(A) RNA binding	Function	GO_REF:0000019	Ensembl:ENSP00000362820	Ensembl	20141101
Q3KRD8	Eif6	Eukaryotic translation initiation factor 6	IEA	GO:0003743	translation initiation factor activity	Function	GO_REF:0000020	HAMAP:MF_03132	UniProt	20141101
Q3KRD8	Eif6	Eukaryotic translation initiation factor 6	IEA	GO:0003743	translation initiation factor activity	Function	GO_REF:0000037	UniProtKB-KW:KW-0396	UniProt	20141101
Q3KRD8	Eif6	Eukaryotic translation initiation factor 6	IEA	GO:0043022	ribosome binding	Function	GO_REF:0000002	InterPro:IPR002769	InterPro	20141101
Q3KRD8	Eif6	Eukaryotic translation initiation factor 6	IEA	GO:0043023	ribosomal large subunit binding	Function	GO_REF:0000020	HAMAP:MF_03132	UniProt	20141101
Q4FZT0	Stoml2	Stomatin-like protein 2, mitochondrial	IEA	GO:0008289	lipid binding	Function	GO_REF:0000037	UniProtKB-KW:KW-0446	UniProt	20141101
Q4FZT0	Stoml2	Stomatin-like protein 2, mitochondrial	IEA	GO:1901612	cardiolipin binding	Function	GO_REF:0000019	Ensembl:ENSP00000348886	Ensembl	20141101
Q4FZT0	Stoml2	Stomatin-like protein 2, mitochondrial	ISS	GO:1901612	cardiolipin binding	Function	GO_REF:0000024	UniProtKB:Q9UJZ1	UniProt	20130218
Q4KM87	Actl6a	Protein Actl6a	IEA	GO:0000978	RNA polymerase II core promoter proximal region sequence-specific DNA binding	Function	GO_REF:0000019	Ensembl:ENSP00000397552	Ensembl	20141101
Q4KM87	Actl6a	Protein Actl6a	IEA	GO:0000980	RNA polymerase II distal enhancer sequence-specific DNA binding	Function	GO_REF:0000019	Ensembl:ENSP00000397552	Ensembl	20141101
Q4KM87	Actl6a	Protein Actl6a	ND	GO:0003674	molecular_function	Function	GO_REF:0000015	-	RGD	20141016
Q4KM87	Actl6a	Protein Actl6a	IEA	GO:0003682	chromatin binding	Function	GO_REF:0000019	Ensembl:ENSMUSP00000029214	Ensembl	20141101
Q4KM87	Actl6a	Protein Actl6a	IEA	GO:0031492	nucleosomal DNA binding	Function	GO_REF:0000019	Ensembl:ENSP00000397552	Ensembl	20141101
Q5I0H3	Sumo1	Small ubiquitin-related modifier 1	IPI	GO:0005515	protein binding	Function	PMID:19198660	RGD:1304676	RGD	20111010
Q5I0H3	Sumo1	Small ubiquitin-related modifier 1	IEA	GO:0008134	transcription factor binding	Function	GO_REF:0000019	Ensembl:ENSMUSP00000088935	Ensembl	20141101
Q5I0H3	Sumo1	Small ubiquitin-related modifier 1	IEA	GO:0019789	SUMO transferase activity	Function	GO_REF:0000019	Ensembl:ENSMUSP00000088935	Ensembl	20141101
Q5I0H3	Sumo1	Small ubiquitin-related modifier 1	IEA	GO:0031625	ubiquitin protein ligase binding	Function	GO_REF:0000019	Ensembl:ENSP00000376077	Ensembl	20141101
Q5I0H3	Sumo1	Small ubiquitin-related modifier 1	ISS	GO:0031625	ubiquitin protein ligase binding	Function	GO_REF:0000024	UniProtKB:P63165	UniProt	20100604
Q5I0H3	Sumo1	Small ubiquitin-related modifier 1	IEA	GO:0044822	poly(A) RNA binding	Function	GO_REF:0000019	Ensembl:ENSP00000376077	Ensembl	20141101
Q5M819	Psph	Phosphoserine phosphatase	ISS	GO:0000287	magnesium ion binding	Function	GO_REF:0000024	UniProtKB:P78330	UniProt	20101011
Q5M819	Psph	Phosphoserine phosphatase	IBA	GO:0000287	magnesium ion binding	Function	GO_REF:0000033	PANTHER:PTN000000002	RefGenome	20100922
Q5M819	Psph	Phosphoserine phosphatase	ND	GO:0003674	molecular_function	Function	GO_REF:0000015	-	RGD	20090616
Q5M819	Psph	Phosphoserine phosphatase	IEA	GO:0004647	phosphoserine phosphatase activity	Function	GO_REF:0000002	InterPro:IPR004469|InterPro:IPR023190	InterPro	20141101
Q5M819	Psph	Phosphoserine phosphatase	IEA	GO:0004647	phosphoserine phosphatase activity	Function	GO_REF:0000003	EC:3.1.3.3	UniProt	20141101
Q5M819	Psph	Phosphoserine phosphatase	ISS	GO:0004647	phosphoserine phosphatase activity	Function	GO_REF:0000024	UniProtKB:P78330	UniProt	20101011
Q5M819	Psph	Phosphoserine phosphatase	IBA	GO:0004647	phosphoserine phosphatase activity	Function	GO_REF:0000033	PANTHER:PTN000000002	RefGenome	20100922
Q5M819	Psph	Phosphoserine phosphatase	IEA	GO:0005509	calcium ion binding	Function	GO_REF:0000019	Ensembl:ENSP00000378854	Ensembl	20141101
Q5M819	Psph	Phosphoserine phosphatase	ISS	GO:0005509	calcium ion binding	Function	GO_REF:0000024	UniProtKB:P78330	UniProt	20101011
Q5M819	Psph	Phosphoserine phosphatase	IEA	GO:0016787	hydrolase activity	Function	GO_REF:0000037	UniProtKB-KW:KW-0378	UniProt	20141101
Q5M819	Psph	Phosphoserine phosphatase	IEA	GO:0016791	phosphatase activity	Function	GO_REF:0000002	InterPro:IPR006383	InterPro	20141101
Q5M819	Psph	Phosphoserine phosphatase	IEA	GO:0042803	protein homodimerization activity	Function	GO_REF:0000019	Ensembl:ENSP00000378854	Ensembl	20141101
Q5M819	Psph	Phosphoserine phosphatase	IEA	GO:0046872	metal ion binding	Function	GO_REF:0000037	UniProtKB-KW:KW-0479	UniProt	20141101
Q5RJK5	Cbx3	Chromobox homolog 3 (HP1 gamma homolog, Drosophila), isoform CRA_a	ND	GO:0003674	molecular_function	Function	GO_REF:0000015	-	RGD	20141006
Q5RJR2	Twf1	Twinfilin-1	IEA	GO:0003779	actin binding	Function	GO_REF:0000002	InterPro:IPR002108|InterPro:IPR028458	InterPro	20141101
Q5RJR2	Twf1	Twinfilin-1	IEA	GO:0003779	actin binding	Function	GO_REF:0000037	UniProtKB-KW:KW-0009	UniProt	20141101
Q5RJR2	Twf1	Twinfilin-1	IEA	GO:0003785	actin monomer binding	Function	GO_REF:0000019	Ensembl:ENSMUSP00000023087	Ensembl	20141101
Q5RJR2	Twf1	Twinfilin-1	IEA	GO:0004713	protein tyrosine kinase activity	Function	GO_REF:0000019	Ensembl:ENSMUSP00000023087	Ensembl	20141101
Q5RJR2	Twf1	Twinfilin-1	IEA	GO:0005524	ATP binding	Function	GO_REF:0000019	Ensembl:ENSP00000449428	Ensembl	20141101
Q5RJR2	Twf1	Twinfilin-1	IEA	GO:0005546	phosphatidylinositol-4,5-bisphosphate binding	Function	GO_REF:0000019	Ensembl:ENSMUSP00000023087	Ensembl	20141101
Q5RK09	Eif3g	Eukaryotic translation initiation factor 3 subunit G	IEA	GO:0000166	nucleotide binding	Function	GO_REF:0000002	InterPro:IPR012677	InterPro	20141101
Q5RK09	Eif3g	Eukaryotic translation initiation factor 3 subunit G	IEA	GO:0003676	nucleic acid binding	Function	GO_REF:0000002	InterPro:IPR000504	InterPro	20141101
Q5RK09	Eif3g	Eukaryotic translation initiation factor 3 subunit G	IEA	GO:0003723	RNA binding	Function	GO_REF:0000020	HAMAP:MF_03006	UniProt	20141101
Q5RK09	Eif3g	Eukaryotic translation initiation factor 3 subunit G	IEA	GO:0003723	RNA binding	Function	GO_REF:0000037	UniProtKB-KW:KW-0694	UniProt	20141101
Q5RK09	Eif3g	Eukaryotic translation initiation factor 3 subunit G	IEA	GO:0003743	translation initiation factor activity	Function	GO_REF:0000002	InterPro:IPR017334	InterPro	20141101
Q5RK09	Eif3g	Eukaryotic translation initiation factor 3 subunit G	IEA	GO:0003743	translation initiation factor activity	Function	GO_REF:0000019	Ensembl:ENSMUSP00000004206	Ensembl	20141101
Q5RK09	Eif3g	Eukaryotic translation initiation factor 3 subunit G	IEA	GO:0003743	translation initiation factor activity	Function	GO_REF:0000020	HAMAP:MF_03006	UniProt	20141101
Q5RK09	Eif3g	Eukaryotic translation initiation factor 3 subunit G	IEA	GO:0003743	translation initiation factor activity	Function	GO_REF:0000037	UniProtKB-KW:KW-0396	UniProt	20141101
Q5RK09	Eif3g	Eukaryotic translation initiation factor 3 subunit G	IEA	GO:0044822	poly(A) RNA binding	Function	GO_REF:0000019	Ensembl:ENSP00000253108	Ensembl	20141101
Q5RK09	Eif3g	Eukaryotic translation initiation factor 3 subunit G	ISS	GO:0003743	translation initiation factor activity	Function	GO_REF:0000024	UniProtKB:O75821	UniProt	20090528
Q5RKI1	Eif4a2	Eukaryotic initiation factor 4A-II	IEA	GO:0000166	nucleotide binding	Function	GO_REF:0000037	UniProtKB-KW:KW-0547	UniProt	20141101
Q5RKI1	Eif4a2	Eukaryotic initiation factor 4A-II	IEA	GO:0003676	nucleic acid binding	Function	GO_REF:0000002	InterPro:IPR000629|InterPro:IPR011545	InterPro	20141101
Q5RKI1	Eif4a2	Eukaryotic initiation factor 4A-II	IEA	GO:0003723	RNA binding	Function	GO_REF:0000037	UniProtKB-KW:KW-0694	UniProt	20141101
Q5RKI1	Eif4a2	Eukaryotic initiation factor 4A-II	IEA	GO:0003743	translation initiation factor activity	Function	GO_REF:0000037	UniProtKB-KW:KW-0396	UniProt	20141101
Q5RKI1	Eif4a2	Eukaryotic initiation factor 4A-II	IEA	GO:0004386	helicase activity	Function	GO_REF:0000037	UniProtKB-KW:KW-0347	UniProt	20141101
Q5RKI1	Eif4a2	Eukaryotic initiation factor 4A-II	IEA	GO:0005524	ATP binding	Function	GO_REF:0000002	InterPro:IPR000629|InterPro:IPR011545	InterPro	20141101
Q5RKI1	Eif4a2	Eukaryotic initiation factor 4A-II	IEA	GO:0005524	ATP binding	Function	GO_REF:0000037	UniProtKB-KW:KW-0067	UniProt	20141101
Q5RKI1	Eif4a2	Eukaryotic initiation factor 4A-II	IEA	GO:0008026	ATP-dependent helicase activity	Function	GO_REF:0000002	InterPro:IPR000629	InterPro	20141101
Q5RKI1	Eif4a2	Eukaryotic initiation factor 4A-II	IEA	GO:0016787	hydrolase activity	Function	GO_REF:0000037	UniProtKB-KW:KW-0378	UniProt	20141101
Q5RKI1	Eif4a2	Eukaryotic initiation factor 4A-II	IEA	GO:0044822	poly(A) RNA binding	Function	GO_REF:0000019	Ensembl:ENSP00000326381	Ensembl	20141101
Q5U2R7	Mesdc2	LDLR chaperone MESD	IEA	GO:0050750	low-density lipoprotein particle receptor binding	Function	GO_REF:0000019	Ensembl:ENSMUSP00000091768	Ensembl	20141101
Q5XI72	Eif4h	Eukaryotic translation initiation factor 4H	IEA	GO:0000166	nucleotide binding	Function	GO_REF:0000002	InterPro:IPR012677	InterPro	20141101
Q5XI72	Eif4h	Eukaryotic translation initiation factor 4H	IEA	GO:0003676	nucleic acid binding	Function	GO_REF:0000002	InterPro:IPR000504	InterPro	20141101
Q5XI72	Eif4h	Eukaryotic translation initiation factor 4H	IEA	GO:0003723	RNA binding	Function	GO_REF:0000037	UniProtKB-KW:KW-0694	UniProt	20141101
Q5XI72	Eif4h	Eukaryotic translation initiation factor 4H	IEA	GO:0003743	translation initiation factor activity	Function	GO_REF:0000037	UniProtKB-KW:KW-0396	UniProt	20141101
Q5XI72	Eif4h	Eukaryotic translation initiation factor 4H	IEA	GO:0044822	poly(A) RNA binding	Function	GO_REF:0000019	Ensembl:ENSP00000265753	Ensembl	20141101
Q62651	Ech1	Delta(3,5)-Delta(2,4)-dienoyl-CoA isomerase, mitochondrial	IEA	GO:0003824	catalytic activity	Function	GO_REF:0000002	InterPro:IPR001753|InterPro:IPR018376	InterPro	20141101
Q62651	Ech1	Delta(3,5)-Delta(2,4)-dienoyl-CoA isomerase, mitochondrial	IEA	GO:0005102	receptor binding	Function	GO_REF:0000019	Ensembl:ENSP00000221418	Ensembl	20141101
Q62651	Ech1	Delta(3,5)-Delta(2,4)-dienoyl-CoA isomerase, mitochondrial	IEA	GO:0016853	isomerase activity	Function	GO_REF:0000037	UniProtKB-KW:KW-0413	UniProt	20141101
Q62651	Ech1	Delta(3,5)-Delta(2,4)-dienoyl-CoA isomerase, mitochondrial	IEA	GO:0046872	metal ion binding	Function	GO_REF:0000037	UniProtKB-KW:KW-0479	UniProt	20141101
Q63228	Gmfb	Glia maturation factor beta	IEA	GO:0003779	actin binding	Function	GO_REF:0000002	InterPro:IPR002108	InterPro	20141101
Q63228	Gmfb	Glia maturation factor beta	IEA	GO:0008083	growth factor activity	Function	GO_REF:0000037	UniProtKB-KW:KW-0339	UniProt	20141101
Q63570	Psmc4	26S protease regulatory subunit 6B	IEA	GO:0000166	nucleotide binding	Function	GO_REF:0000037	UniProtKB-KW:KW-0547	UniProt	20141101
Q63570	Psmc4	26S protease regulatory subunit 6B	IEA	GO:0005524	ATP binding	Function	GO_REF:0000002	InterPro:IPR003959|InterPro:IPR003960	InterPro	20141101
Q63570	Psmc4	26S protease regulatory subunit 6B	IEA	GO:0005524	ATP binding	Function	GO_REF:0000037	UniProtKB-KW:KW-0067	UniProt	20141101
Q63570	Psmc4	26S protease regulatory subunit 6B	IEA	GO:0016787	hydrolase activity	Function	GO_REF:0000002	InterPro:IPR005937	InterPro	20141101
Q63570	Psmc4	26S protease regulatory subunit 6B	TAS	GO:0016887	ATPase activity	Function	PMID:8607789	-	RGD	20050217
Q63598	Pls3	Plastin-3	IEA	GO:0003779	actin binding	Function	GO_REF:0000037	UniProtKB-KW:KW-0009	UniProt	20141101
Q63598	Pls3	Plastin-3	IEA	GO:0005509	calcium ion binding	Function	GO_REF:0000002	InterPro:IPR002048|InterPro:IPR011992	InterPro	20141101
Q63598	Pls3	Plastin-3	IEA	GO:0046872	metal ion binding	Function	GO_REF:0000037	UniProtKB-KW:KW-0479	UniProt	20141101
Q641W2	Myg1	UPF0160 protein MYG1, mitochondrial	ND	GO:0003674	molecular_function	Function	GO_REF:0000015	-	RGD	20080707
Q66H12	Naga	Alpha-N-acetylgalactosaminidase	ND	GO:0003674	molecular_function	Function	GO_REF:0000015	-	RGD	20070314
Q66H12	Naga	Alpha-N-acetylgalactosaminidase	IEA	GO:0003824	catalytic activity	Function	GO_REF:0000002	InterPro:IPR013785	InterPro	20141101
Q66H12	Naga	Alpha-N-acetylgalactosaminidase	IEA	GO:0004553	hydrolase activity, hydrolyzing O-glycosyl compounds	Function	GO_REF:0000002	InterPro:IPR000111|InterPro:IPR002241	InterPro	20141101
Q66H12	Naga	Alpha-N-acetylgalactosaminidase	IBA	GO:0004557	alpha-galactosidase activity	Function	GO_REF:0000033	PANTHER:PTN000155295	RefGenome	20140519
Q66H12	Naga	Alpha-N-acetylgalactosaminidase	IEA	GO:0008456	alpha-N-acetylgalactosaminidase activity	Function	GO_REF:0000003	EC:3.2.1.49	UniProt	20141101
Q66H12	Naga	Alpha-N-acetylgalactosaminidase	IEA	GO:0008456	alpha-N-acetylgalactosaminidase activity	Function	GO_REF:0000019	Ensembl:ENSP00000379680	Ensembl	20141101
Q66H12	Naga	Alpha-N-acetylgalactosaminidase	ISS	GO:0008456	alpha-N-acetylgalactosaminidase activity	Function	GO_REF:0000024	UniProtKB:P17050	UniProt	20091105
Q66H12	Naga	Alpha-N-acetylgalactosaminidase	IEA	GO:0016787	hydrolase activity	Function	GO_REF:0000037	UniProtKB-KW:KW-0378	UniProt	20141101
Q66H12	Naga	Alpha-N-acetylgalactosaminidase	IEA	GO:0016798	hydrolase activity, acting on glycosyl bonds	Function	GO_REF:0000037	UniProtKB-KW:KW-0326	UniProt	20141101
Q66H12	Naga	Alpha-N-acetylgalactosaminidase	IEA	GO:0042803	protein homodimerization activity	Function	GO_REF:0000019	Ensembl:ENSP00000379680	Ensembl	20141101
Q66HD0	Hsp90b1	Endoplasmin	IEA	GO:0000166	nucleotide binding	Function	GO_REF:0000037	UniProtKB-KW:KW-0547	UniProt	20141101
Q66HD0	Hsp90b1	Endoplasmin	IEA	GO:0005524	ATP binding	Function	GO_REF:0000002	InterPro:IPR001404|InterPro:IPR019805	InterPro	20141101
Q66HD0	Hsp90b1	Endoplasmin	IEA	GO:0005524	ATP binding	Function	GO_REF:0000037	UniProtKB-KW:KW-0067	UniProt	20141101
Q66HD0	Hsp90b1	Endoplasmin	IEA	GO:0051082	unfolded protein binding	Function	GO_REF:0000002	InterPro:IPR001404|InterPro:IPR019805	InterPro	20141101
Q66HR2	Mapre1	Microtubule-associated protein RP/EB family member 1	IEA	GO:0008017	microtubule binding	Function	GO_REF:0000002	InterPro:IPR004953|InterPro:IPR027328	InterPro	20141101
Q66HR2	Mapre1	Microtubule-associated protein RP/EB family member 1	IEA	GO:0051010	microtubule plus-end binding	Function	GO_REF:0000002	InterPro:IPR027739	InterPro	20141101
Q66HR2	Mapre1	Microtubule-associated protein RP/EB family member 1	IDA	GO:0051010	microtubule plus-end binding	Function	PMID:11290329	-	UniProt	20060322
Q68A21	Purb	Transcriptional activator protein Pur-beta	IDA	GO:0000900	translation repressor activity, nucleic acid binding	Function	PMID:12933792	-	HGNC	20061230
Q68A21	Purb	Transcriptional activator protein Pur-beta	IEA	GO:0003677	DNA binding	Function	GO_REF:0000037	UniProtKB-KW:KW-0238	UniProt	20141101
Q68A21	Purb	Transcriptional activator protein Pur-beta	ISS	GO:0003697	single-stranded DNA binding	Function	GO_REF:0000024	UniProtKB:O35295	UniProt	20060216
Q68A21	Purb	Transcriptional activator protein Pur-beta	IDA	GO:0003697	single-stranded DNA binding	Function	PMID:12933792	-	HGNC	20061230
Q68A21	Purb	Transcriptional activator protein Pur-beta	ISS	GO:0003729	mRNA binding	Function	GO_REF:0000024	UniProtKB:O35295	UniProt	20060224
Q68A21	Purb	Transcriptional activator protein Pur-beta	ISS	GO:0008134	transcription factor binding	Function	GO_REF:0000024	UniProtKB:O35295	UniProt	20060216
Q68A21	Purb	Transcriptional activator protein Pur-beta	IDA	GO:0032422	purine-rich negative regulatory element binding	Function	PMID:12933792	-	HGNC	20061230
Q6IUR5	Nenf	Neudesin	IEA	GO:0008083	growth factor activity	Function	GO_REF:0000019	Ensembl:ENSMUSP00000046311	Ensembl	20141101
Q6IUR5	Nenf	Neudesin	IEA	GO:0020037	heme binding	Function	GO_REF:0000002	InterPro:IPR001199	InterPro	20141101
Q6IUR5	Nenf	Neudesin	IEA	GO:0046872	metal ion binding	Function	GO_REF:0000037	UniProtKB-KW:KW-0479	UniProt	20141101
Q6P9T8	Tubb4b	Tubulin beta-4B chain	IEA	GO:0000166	nucleotide binding	Function	GO_REF:0000037	UniProtKB-KW:KW-0547	UniProt	20141101
Q6P9T8	Tubb4b	Tubulin beta-4B chain	IEA	GO:0003924	GTPase activity	Function	GO_REF:0000002	InterPro:IPR008280|InterPro:IPR018316	InterPro	20141101
Q6P9T8	Tubb4b	Tubulin beta-4B chain	IEA	GO:0005200	structural constituent of cytoskeleton	Function	GO_REF:0000002	InterPro:IPR002453	InterPro	20141101
Q6P9T8	Tubb4b	Tubulin beta-4B chain	IEA	GO:0005525	GTP binding	Function	GO_REF:0000002	InterPro:IPR002453|InterPro:IPR008280|InterPro:IPR017975|InterPro:IPR018316	InterPro	20141101
Q6P9T8	Tubb4b	Tubulin beta-4B chain	IEA	GO:0005525	GTP binding	Function	GO_REF:0000037	UniProtKB-KW:KW-0342	UniProt	20141101
Q6TXE9	Eprs	Protein Eprs	IEA	GO:0000166	nucleotide binding	Function	GO_REF:0000002	InterPro:IPR000924|InterPro:IPR001412|InterPro:IPR002314|InterPro:IPR016061|InterPro:IPR017449|InterPro:IPR020059	InterPro	20141101
Q6TXE9	Eprs	Protein Eprs	IEA	GO:0000166	nucleotide binding	Function	GO_REF:0000038	UniProtKB-KW:KW-0547	UniProt	20141101
Q6TXE9	Eprs	Protein Eprs	IEA	GO:0004812	aminoacyl-tRNA ligase activity	Function	GO_REF:0000002	InterPro:IPR000738|InterPro:IPR001412|InterPro:IPR002314|InterPro:IPR006195|InterPro:IPR020059	InterPro	20141101
Q6TXE9	Eprs	Protein Eprs	IEA	GO:0004812	aminoacyl-tRNA ligase activity	Function	GO_REF:0000038	UniProtKB-KW:KW-0030	UniProt	20141101
Q6TXE9	Eprs	Protein Eprs	IEA	GO:0004827	proline-tRNA ligase activity	Function	GO_REF:0000002	InterPro:IPR004499|InterPro:IPR016061|InterPro:IPR017449	InterPro	20141101
Q6TXE9	Eprs	Protein Eprs	IEA	GO:0005524	ATP binding	Function	GO_REF:0000002	InterPro:IPR000738|InterPro:IPR000924|InterPro:IPR001412|InterPro:IPR002314|InterPro:IPR004499|InterPro:IPR016061|InterPro:IPR017449|InterPro:IPR020058|InterPro:IPR020059	InterPro	20141101
Q6TXE9	Eprs	Protein Eprs	IEA	GO:0005524	ATP binding	Function	GO_REF:0000038	UniProtKB-KW:KW-0067	UniProt	20141101
Q6TXE9	Eprs	Protein Eprs	IEA	GO:0016874	ligase activity	Function	GO_REF:0000038	UniProtKB-KW:KW-0436	UniProt	20141101
Q6TXE9	Eprs	Protein Eprs	IEA	GO:0016876	ligase activity, forming aminoacyl-tRNA and related compounds	Function	GO_REF:0000002	InterPro:IPR000924|InterPro:IPR020058	InterPro	20141101
Q6TXE9	Eprs	Protein Eprs	IEA	GO:0035613	RNA stem-loop binding	Function	GO_REF:0000019	Ensembl:ENSP00000355890	Ensembl	20141101
Q920J4	Txnl1	Thioredoxin-like protein 1	IEA	GO:0015035	protein disulfide oxidoreductase activity	Function	GO_REF:0000002	InterPro:IPR005746	InterPro	20141101
Q920J4	Txnl1	Thioredoxin-like protein 1	IEA	GO:0015036	disulfide oxidoreductase activity	Function	GO_REF:0000019	Ensembl:ENSP00000217515	Ensembl	20141101
Q9EQS0	Taldo1	Transaldolase	IEA	GO:0003824	catalytic activity	Function	GO_REF:0000002	InterPro:IPR013785	InterPro	20141101
Q9EQS0	Taldo1	Transaldolase	IEA	GO:0004801	sedoheptulose-7-phosphate:D-glyceraldehyde-3-phosphate glyceronetransferase activity	Function	GO_REF:0000002	InterPro:IPR004730	InterPro	20141101
Q9EQS0	Taldo1	Transaldolase	IEA	GO:0004801	sedoheptulose-7-phosphate:D-glyceraldehyde-3-phosphate glyceronetransferase activity	Function	GO_REF:0000003	EC:2.2.1.2	UniProt	20141101
Q9EQS0	Taldo1	Transaldolase	IDA	GO:0004801	sedoheptulose-7-phosphate:D-glyceraldehyde-3-phosphate glyceronetransferase activity	Function	PMID:2843500	-	RGD	20070207
Q9EQS0	Taldo1	Transaldolase	IDA	GO:0004801	sedoheptulose-7-phosphate:D-glyceraldehyde-3-phosphate glyceronetransferase activity	Function	PMID:8477719	-	RGD	20070822
Q9EQS0	Taldo1	Transaldolase	IEA	GO:0016740	transferase activity	Function	GO_REF:0000037	UniProtKB-KW:KW-0808	UniProt	20141101
Q9EQS0	Taldo1	Transaldolase	IDA	GO:0030246	carbohydrate binding	Function	PMID:2843500	-	RGD	20070207
Q9EQS0	Taldo1	Transaldolase	IDA	GO:0048029	monosaccharide binding	Function	PMID:8477719	-	RGD	20070822
Q9JJP9	Ubqln1	Ubiquilin-1	IPI	GO:0005515	protein binding	Function	PMID:9268694	RGD:1308528	RGD	20070112
Q9JJP9	Ubqln1	Ubiquilin-1	IEA	GO:0019900	kinase binding	Function	GO_REF:0000019	Ensembl:ENSP00000365576	Ensembl	20141101
Q9JJP9	Ubqln1	Ubiquilin-1	IPI	GO:0019904	protein domain specific binding	Function	PMID:11853878	RGD:68371	RGD	20050217
Q9QVC8	Fkbp4	Peptidyl-prolyl cis-trans isomerase FKBP4	IEA	GO:0003755	peptidyl-prolyl cis-trans isomerase activity	Function	GO_REF:0000003	EC:5.2.1.8	UniProt	20141101
Q9QVC8	Fkbp4	Peptidyl-prolyl cis-trans isomerase FKBP4	ISS	GO:0003755	peptidyl-prolyl cis-trans isomerase activity	Function	GO_REF:0000024	UniProtKB:Q02790	UniProt	20130110
Q9QVC8	Fkbp4	Peptidyl-prolyl cis-trans isomerase FKBP4	IBA	GO:0003755	peptidyl-prolyl cis-trans isomerase activity	Function	GO_REF:0000033	PANTHER:PTN000054102	RefGenome	20110126
Q9QVC8	Fkbp4	Peptidyl-prolyl cis-trans isomerase FKBP4	IEA	GO:0003755	peptidyl-prolyl cis-trans isomerase activity	Function	GO_REF:0000037	UniProtKB-KW:KW-0697	UniProt	20141101
Q9QVC8	Fkbp4	Peptidyl-prolyl cis-trans isomerase FKBP4	IEA	GO:0005524	ATP binding	Function	GO_REF:0000019	Ensembl:ENSMUSP00000032508	Ensembl	20141101
Q9QVC8	Fkbp4	Peptidyl-prolyl cis-trans isomerase FKBP4	IEA	GO:0005525	GTP binding	Function	GO_REF:0000019	Ensembl:ENSMUSP00000032508	Ensembl	20141101
Q9QVC8	Fkbp4	Peptidyl-prolyl cis-trans isomerase FKBP4	IBA	GO:0005528	FK506 binding	Function	GO_REF:0000033	PANTHER:PTN000054102	RefGenome	20110126
Q9QVC8	Fkbp4	Peptidyl-prolyl cis-trans isomerase FKBP4	IEA	GO:0016853	isomerase activity	Function	GO_REF:0000037	UniProtKB-KW:KW-0413	UniProt	20141101
Q9QVC8	Fkbp4	Peptidyl-prolyl cis-trans isomerase FKBP4	IEA	GO:0031072	heat shock protein binding	Function	GO_REF:0000019	Ensembl:ENSMUSP00000032508	Ensembl	20141101
Q9QVC8	Fkbp4	Peptidyl-prolyl cis-trans isomerase FKBP4	IEA	GO:0031072	heat shock protein binding	Function	GO_REF:0000019	Ensembl:ENSP00000001008	Ensembl	20141101
Q9QVC8	Fkbp4	Peptidyl-prolyl cis-trans isomerase FKBP4	IPI	GO:0032767	copper-dependent protein binding	Function	PMID:15133031	RGD:621684	RGD	20060127
Q9QVC8	Fkbp4	Peptidyl-prolyl cis-trans isomerase FKBP4	IEA	GO:0035259	glucocorticoid receptor binding	Function	GO_REF:0000019	Ensembl:ENSMUSP00000032508	Ensembl	20141101
Q9QVC8	Fkbp4	Peptidyl-prolyl cis-trans isomerase FKBP4	IEA	GO:0044822	poly(A) RNA binding	Function	GO_REF:0000019	Ensembl:ENSP00000001008	Ensembl	20141101
Q9QVC8	Fkbp4	Peptidyl-prolyl cis-trans isomerase FKBP4	IPI	GO:0048156	tau protein binding	Function	PMID:20133804	UniProtKB:P19332	UniProt	20100419
Q9QVC8	Fkbp4	Peptidyl-prolyl cis-trans isomerase FKBP4	IEA	GO:0051219	phosphoprotein binding	Function	GO_REF:0000019	Ensembl:ENSMUSP00000032508	Ensembl	20141101
Q9WU49	Carhsp1	Calcium-regulated heat stable protein 1	IEA	GO:0003676	nucleic acid binding	Function	GO_REF:0000002	InterPro:IPR011129	InterPro	20141101
Q9WU49	Carhsp1	Calcium-regulated heat stable protein 1	IEA	GO:0003677	DNA binding	Function	GO_REF:0000002	InterPro:IPR002059	InterPro	20141101
Q9WU49	Carhsp1	Calcium-regulated heat stable protein 1	IEA	GO:0003723	RNA binding	Function	GO_REF:0000037	UniProtKB-KW:KW-0694	UniProt	20141101
Q9WU49	Carhsp1	Calcium-regulated heat stable protein 1	IEA	GO:0003730	mRNA 3'-UTR binding	Function	GO_REF:0000019	Ensembl:ENSP00000379838	Ensembl	20141101
Q9WU49	Carhsp1	Calcium-regulated heat stable protein 1	ISS	GO:0003730	mRNA 3'-UTR binding	Function	GO_REF:0000024	UniProtKB:Q9Y2V2	UniProt	20110217
Q9Z254	Gipc1	PDZ domain-containing protein GIPC1	IEA	GO:0003779	actin binding	Function	GO_REF:0000019	Ensembl:ENSMUSP00000019577	Ensembl	20141101
Q9Z254	Gipc1	PDZ domain-containing protein GIPC1	IEA	GO:0005102	receptor binding	Function	GO_REF:0000019	Ensembl:ENSP00000376753	Ensembl	20141101
Q9Z254	Gipc1	PDZ domain-containing protein GIPC1	IPI	GO:0005515	protein binding	Function	PMID:14617818	RGD:2520	RGD	20061004
Q9Z254	Gipc1	PDZ domain-containing protein GIPC1	IPI	GO:0005515	protein binding	Function	PMID:16467373	UniProtKB:Q6RFZ7	IntAct	20141102
Q9Z254	Gipc1	PDZ domain-containing protein GIPC1	IEA	GO:0017022	myosin binding	Function	GO_REF:0000019	Ensembl:ENSMUSP00000019577	Ensembl	20141101
Q9Z254	Gipc1	PDZ domain-containing protein GIPC1	IPI	GO:0030165	PDZ domain binding	Function	PMID:14617818	RGD:2521	RGD	20061004
Q9Z254	Gipc1	PDZ domain-containing protein GIPC1	IEA	GO:0042803	protein homodimerization activity	Function	GO_REF:0000019	Ensembl:ENSMUSP00000019577	Ensembl	20141101

## Sheet: biological_process
ID	Symbol	Name	Evidence	GO ID	GO Name	Aspect	Reference	With	Source	Date
B2RYG6	Otub1	Ubiquitin thioesterase OTUB1	IEA	GO:0002376	immune system process	Process	GO_REF:0000037	UniProtKB-KW:KW-0391	UniProt	20141101
B2RYG6	Otub1	Ubiquitin thioesterase OTUB1	IEA	GO:0006281	DNA repair	Process	GO_REF:0000037	UniProtKB-KW:KW-0234	UniProt	20141101
B2RYG6	Otub1	Ubiquitin thioesterase OTUB1	IEA	GO:0006508	proteolysis	Process	GO_REF:0000037	UniProtKB-KW:KW-0645	UniProt	20141101
B2RYG6	Otub1	Ubiquitin thioesterase OTUB1	IEA	GO:0006974	cellular response to DNA damage stimulus	Process	GO_REF:0000019	Ensembl:ENSP00000444357	Ensembl	20141101
B2RYG6	Otub1	Ubiquitin thioesterase OTUB1	ISS	GO:0006974	cellular response to DNA damage stimulus	Process	GO_REF:0000024	UniProtKB:Q96FW1	UniProt	20120827
B2RYG6	Otub1	Ubiquitin thioesterase OTUB1	IEA	GO:0006974	cellular response to DNA damage stimulus	Process	GO_REF:0000037	UniProtKB-KW:KW-0227	UniProt	20141101
B2RYG6	Otub1	Ubiquitin thioesterase OTUB1	IEA	GO:0019538	protein metabolic process	Process	GO_REF:0000002	InterPro:IPR016615	InterPro	20141101
B2RYG6	Otub1	Ubiquitin thioesterase OTUB1	IEA	GO:0071108	protein K48-linked deubiquitination	Process	GO_REF:0000019	Ensembl:ENSP00000444357	Ensembl	20141101
B2RYG6	Otub1	Ubiquitin thioesterase OTUB1	ISS	GO:0071108	protein K48-linked deubiquitination	Process	GO_REF:0000024	UniProtKB:Q96FW1	UniProt	20091117
B2RYG6	Otub1	Ubiquitin thioesterase OTUB1	IEP	GO:0071347	cellular response to interleukin-1	Process	PMID:22279542	-	RGD	20140715
B2RYG6	Otub1	Ubiquitin thioesterase OTUB1	IEA	GO:1901315	negative regulation of histone H2A K63-linked ubiquitination	Process	GO_REF:0000019	Ensembl:ENSP00000444357	Ensembl	20141101
B2RYG6	Otub1	Ubiquitin thioesterase OTUB1	ISS	GO:1901315	negative regulation of histone H2A K63-linked ubiquitination	Process	GO_REF:0000024	UniProtKB:Q96FW1	UniProt	20120827
B2RYG6	Otub1	Ubiquitin thioesterase OTUB1	IEA	GO:2000780	negative regulation of double-strand break repair	Process	GO_REF:0000019	Ensembl:ENSP00000444357	Ensembl	20141101
B2RYG6	Otub1	Ubiquitin thioesterase OTUB1	ISS	GO:2000780	negative regulation of double-strand break repair	Process	GO_REF:0000024	UniProtKB:Q96FW1	UniProt	20120827
B2RYQ2	Ppp2r4	Serine/threonine-protein phosphatase 2A activator	IEA	GO:0000413	protein peptidyl-prolyl isomerization	Process	GO_REF:0000003	EC:5.2.1.8	GOC	20141101
B2RYQ2	Ppp2r4	Serine/threonine-protein phosphatase 2A activator	IBA	GO:0000413	protein peptidyl-prolyl isomerization	Process	GO_REF:0000033	PANTHER:PTN000000630	GOC	20141101
B2RYQ2	Ppp2r4	Serine/threonine-protein phosphatase 2A activator	IEA	GO:0000413	protein peptidyl-prolyl isomerization	Process	GO_REF:0000038	UniProtKB-KW:KW-0697	GOC	20141101
B2RYQ2	Ppp2r4	Serine/threonine-protein phosphatase 2A activator	IEA	GO:0006200	ATP catabolic process	Process	GO_REF:0000019	Ensembl:ENSP00000377036	Ensembl	20141101
B2RYQ2	Ppp2r4	Serine/threonine-protein phosphatase 2A activator	IBA	GO:0030472	mitotic spindle organization in nucleus	Process	GO_REF:0000033	PANTHER:PTN000000630	RefGenome	20130308
B2RYQ2	Ppp2r4	Serine/threonine-protein phosphatase 2A activator	IEA	GO:0032515	negative regulation of phosphoprotein phosphatase activity	Process	GO_REF:0000019	Ensembl:ENSP00000377036	Ensembl	20141101
B2RYQ2	Ppp2r4	Serine/threonine-protein phosphatase 2A activator	IEA	GO:0032516	positive regulation of phosphoprotein phosphatase activity	Process	GO_REF:0000019	Ensembl:ENSP00000377036	Ensembl	20141101
B2RYQ2	Ppp2r4	Serine/threonine-protein phosphatase 2A activator	IEA	GO:0035307	positive regulation of protein dephosphorylation	Process	GO_REF:0000019	Ensembl:ENSP00000377036	Ensembl	20141101
B2RYQ2	Ppp2r4	Serine/threonine-protein phosphatase 2A activator	IEA	GO:0035308	negative regulation of protein dephosphorylation	Process	GO_REF:0000019	Ensembl:ENSP00000377036	Ensembl	20141101
B2RYQ2	Ppp2r4	Serine/threonine-protein phosphatase 2A activator	IEA	GO:0043065	positive regulation of apoptotic process	Process	GO_REF:0000019	Ensembl:ENSP00000377036	Ensembl	20141101
B2RYQ2	Ppp2r4	Serine/threonine-protein phosphatase 2A activator	IEA	GO:0043666	regulation of phosphoprotein phosphatase activity	Process	GO_REF:0000019	Ensembl:ENSP00000377036	Ensembl	20141101
B4F7E8	Fam129b	Niban-like protein 1	IEA	GO:0043066	negative regulation of apoptotic process	Process	GO_REF:0000019	Ensembl:ENSP00000362409	Ensembl	20141101
B4F7E8	Fam129b	Niban-like protein 1	ISS	GO:0043066	negative regulation of apoptotic process	Process	GO_REF:0000024	UniProtKB:Q96TA1	UniProt	20110714
F1LQH9	Bag2	Protein Bag2	IEA	GO:0019538	protein metabolic process	Process	GO_REF:0000019	Ensembl:ENSP00000359727	Ensembl	20141101
G3V8T5	Ruvbl2	RuvB-like 2 (E. coli)	IEA	GO:0006200	ATP catabolic process	Process	GO_REF:0000019	Ensembl:ENSP00000473172	Ensembl	20141101
G3V8T5	Ruvbl2	RuvB-like 2 (E. coli)	IEA	GO:0006281	DNA repair	Process	GO_REF:0000002	InterPro:IPR004504	InterPro	20141101
G3V8T5	Ruvbl2	RuvB-like 2 (E. coli)	IEA	GO:0006338	chromatin remodeling	Process	GO_REF:0000019	Ensembl:ENSP00000473172	Ensembl	20141101
G3V8T5	Ruvbl2	RuvB-like 2 (E. coli)	ND	GO:0008150	biological_process	Process	GO_REF:0000015	-	RGD	20100302
G3V8T5	Ruvbl2	RuvB-like 2 (E. coli)	IEA	GO:0032508	DNA duplex unwinding	Process	GO_REF:0000002	InterPro:IPR010339	GOC	20141101
G3V8T5	Ruvbl2	RuvB-like 2 (E. coli)	IEA	GO:0032508	DNA duplex unwinding	Process	GO_REF:0000002	InterPro:IPR027238	GOC	20141101
G3V8T5	Ruvbl2	RuvB-like 2 (E. coli)	IEA	GO:0034644	cellular response to UV	Process	GO_REF:0000019	Ensembl:ENSP00000473172	Ensembl	20141101
G3V8T5	Ruvbl2	RuvB-like 2 (E. coli)	IEA	GO:0035066	positive regulation of histone acetylation	Process	GO_REF:0000019	Ensembl:ENSP00000473172	Ensembl	20141101
G3V8T5	Ruvbl2	RuvB-like 2 (E. coli)	IEA	GO:0043967	histone H4 acetylation	Process	GO_REF:0000019	Ensembl:ENSP00000473172	Ensembl	20141101
G3V8T5	Ruvbl2	RuvB-like 2 (E. coli)	IEA	GO:0043968	histone H2A acetylation	Process	GO_REF:0000019	Ensembl:ENSP00000473172	Ensembl	20141101
G3V8T5	Ruvbl2	RuvB-like 2 (E. coli)	IEA	GO:0045944	positive regulation of transcription from RNA polymerase II promoter	Process	GO_REF:0000019	Ensembl:ENSP00000473172	Ensembl	20141101
G3V8T5	Ruvbl2	RuvB-like 2 (E. coli)	IEA	GO:0071169	establishment of protein localization to chromatin	Process	GO_REF:0000019	Ensembl:ENSP00000473172	Ensembl	20141101
G3V8T5	Ruvbl2	RuvB-like 2 (E. coli)	IEA	GO:0071392	cellular response to estradiol stimulus	Process	GO_REF:0000019	Ensembl:ENSP00000473172	Ensembl	20141101
G3V8T5	Ruvbl2	RuvB-like 2 (E. coli)	IEA	GO:0071733	transcriptional activation by promoter-enhancer looping	Process	GO_REF:0000019	Ensembl:ENSP00000473172	Ensembl	20141101
G3V8T5	Ruvbl2	RuvB-like 2 (E. coli)	IEA	GO:0071899	negative regulation of estrogen receptor binding	Process	GO_REF:0000019	Ensembl:ENSP00000473172	Ensembl	20141101
O35987	Nsfl1c	NSFL1 cofactor p47	IDA	GO:0007030	Golgi organization	Process	PMID:12146947	-	RGD	20050217
O35987	Nsfl1c	NSFL1 cofactor p47	IDA	GO:0061025	membrane fusion	Process	PMID:12146947	-	RGD	20050217
O88752	Hbe1	RCG39817, isoform CRA_a	IEA	GO:0000122	negative regulation of transcription from RNA polymerase II promoter	Process	GO_REF:0000019	Ensembl:ENSMUSP00000033229	Ensembl	20141101
O88752	Hbe1	RCG39817, isoform CRA_a	IEA	GO:0006810	transport	Process	GO_REF:0000038	UniProtKB-KW:KW-0813	UniProt	20141101
O88752	Hbe1	RCG39817, isoform CRA_a	IEA	GO:0015671	oxygen transport	Process	GO_REF:0000002	InterPro:IPR002337|InterPro:IPR012292	InterPro	20141101
O88752	Hbe1	RCG39817, isoform CRA_a	IEA	GO:0015671	oxygen transport	Process	GO_REF:0000038	UniProtKB-KW:KW-0561	UniProt	20141101
O88752	Hbe1	RCG39817, isoform CRA_a	IDA	GO:0051291	protein heterooligomerization	Process	PMID:8882731	-	RGD	20070316
P04897	Gnai2	Guanine nucleotide-binding protein G(i) subunit alpha-2	IMP	GO:0000186	activation of MAPKK activity	Process	PMID:11495629	-	RGD	20061130
P04897	Gnai2	Guanine nucleotide-binding protein G(i) subunit alpha-2	IDA	GO:0001973	adenosine receptor signaling pathway	Process	PMID:11923410	-	RGD	20061130
P04897	Gnai2	Guanine nucleotide-binding protein G(i) subunit alpha-2	IEA	GO:0006184	GTP catabolic process	Process	GO_REF:0000002	InterPro:IPR001408	InterPro	20141101
P04897	Gnai2	Guanine nucleotide-binding protein G(i) subunit alpha-2	IEA	GO:0007049	cell cycle	Process	GO_REF:0000037	UniProtKB-KW:KW-0131	UniProt	20141101
P04897	Gnai2	Guanine nucleotide-binding protein G(i) subunit alpha-2	IEA	GO:0007165	signal transduction	Process	GO_REF:0000002	InterPro:IPR011025	InterPro	20141101
P04897	Gnai2	Guanine nucleotide-binding protein G(i) subunit alpha-2	IEA	GO:0007165	signal transduction	Process	GO_REF:0000037	UniProtKB-KW:KW-0807	UniProt	20141101
P04897	Gnai2	Guanine nucleotide-binding protein G(i) subunit alpha-2	IEA	GO:0007186	G-protein coupled receptor signaling pathway	Process	GO_REF:0000002	InterPro:IPR001019|InterPro:IPR001408	InterPro	20141101
P04897	Gnai2	Guanine nucleotide-binding protein G(i) subunit alpha-2	IDA	GO:0007186	G-protein coupled receptor signaling pathway	Process	PMID:11923410	-	RGD	20061130
P04897	Gnai2	Guanine nucleotide-binding protein G(i) subunit alpha-2	IEA	GO:0007188	adenylate cyclase-modulating G-protein coupled receptor signaling pathway	Process	GO_REF:0000002	InterPro:IPR001408	InterPro	20141101
P04897	Gnai2	Guanine nucleotide-binding protein G(i) subunit alpha-2	IBA	GO:0007193	adenylate cyclase-inhibiting G-protein coupled receptor signaling pathway	Process	GO_REF:0000033	PANTHER:PTN000026590	RefGenome	20110125
P04897	Gnai2	Guanine nucleotide-binding protein G(i) subunit alpha-2	IEA	GO:0007213	G-protein coupled acetylcholine receptor signaling pathway	Process	GO_REF:0000019	Ensembl:ENSMUSP00000057543	Ensembl	20141101
P04897	Gnai2	Guanine nucleotide-binding protein G(i) subunit alpha-2	IDA	GO:0007214	gamma-aminobutyric acid signaling pathway	Process	PMID:11923410	-	RGD	20061130
P04897	Gnai2	Guanine nucleotide-binding protein G(i) subunit alpha-2	IEA	GO:0008283	cell proliferation	Process	GO_REF:0000019	Ensembl:ENSMUSP00000057543	Ensembl	20141101
P04897	Gnai2	Guanine nucleotide-binding protein G(i) subunit alpha-2	IMP	GO:0008284	positive regulation of cell proliferation	Process	PMID:12573529	-	RGD	20061130
P04897	Gnai2	Guanine nucleotide-binding protein G(i) subunit alpha-2	IMP	GO:0035556	intracellular signal transduction	Process	PMID:11495629	-	RGD	20050217
P04897	Gnai2	Guanine nucleotide-binding protein G(i) subunit alpha-2	IDA	GO:0050805	negative regulation of synaptic transmission	Process	PMID:11923410	-	RGD	20061130
P04897	Gnai2	Guanine nucleotide-binding protein G(i) subunit alpha-2	IEA	GO:0051301	cell division	Process	GO_REF:0000019	Ensembl:ENSP00000312999	Ensembl	20141101
P04897	Gnai2	Guanine nucleotide-binding protein G(i) subunit alpha-2	ISS	GO:0051301	cell division	Process	GO_REF:0000024	UniProtKB:P04899	UniProt	20110325
P04897	Gnai2	Guanine nucleotide-binding protein G(i) subunit alpha-2	IEA	GO:0051301	cell division	Process	GO_REF:0000037	UniProtKB-KW:KW-0132	UniProt	20141101
P04897	Gnai2	Guanine nucleotide-binding protein G(i) subunit alpha-2	IDA	GO:0051924	regulation of calcium ion transport	Process	PMID:10639178	-	RGD	20061130
P04897	Gnai2	Guanine nucleotide-binding protein G(i) subunit alpha-2	IDA	GO:0007216	G-protein coupled glutamate receptor signaling pathway	Process	PMID:11923410	-	RGD	20061130
P05197	Eef2	Elongation factor 2	IEA	GO:0002244	hematopoietic progenitor cell differentiation	Process	GO_REF:0000019	Ensembl:ENSMUSP00000046101	Ensembl	20141101
P05197	Eef2	Elongation factor 2	IEA	GO:0006184	GTP catabolic process	Process	GO_REF:0000002	InterPro:IPR000795	GOC	20141101
P05197	Eef2	Elongation factor 2	IEA	GO:0006184	GTP catabolic process	Process	GO_REF:0000019	Ensembl:ENSMUSP00000046101	GOC	20141101
P05197	Eef2	Elongation factor 2	IEA	GO:0006412	translation	Process	GO_REF:0000037	UniProtKB-KW:KW-0648	UniProt	20141101
P05197	Eef2	Elongation factor 2	IEA	GO:0006414	translational elongation	Process	GO_REF:0000019	Ensembl:ENSMUSP00000046101	Ensembl	20141101
P05197	Eef2	Elongation factor 2	IEA	GO:0006414	translational elongation	Process	GO_REF:0000037	UniProtKB-KW:KW-0251	UniProt	20141101
P05197	Eef2	Elongation factor 2	TAS	GO:0006414	translational elongation	Process	PMID:11849993	-	RGD	20050217
P05197	Eef2	Elongation factor 2	IEA	GO:0010628	positive regulation of gene expression	Process	GO_REF:0000019	Ensembl:ENSP00000307940	Ensembl	20141101
P05197	Eef2	Elongation factor 2	IEA	GO:0045727	positive regulation of translation	Process	GO_REF:0000019	Ensembl:ENSP00000307940	Ensembl	20141101
P05369	Fdps	Farnesyl pyrophosphate synthase	IEA	GO:0006629	lipid metabolic process	Process	GO_REF:0000037	UniProtKB-KW:KW-0443	UniProt	20141101
P05369	Fdps	Farnesyl pyrophosphate synthase	IEA	GO:0006694	steroid biosynthetic process	Process	GO_REF:0000037	UniProtKB-KW:KW-0752	UniProt	20141101
P05369	Fdps	Farnesyl pyrophosphate synthase	IEA	GO:0006695	cholesterol biosynthetic process	Process	GO_REF:0000037	UniProtKB-KW:KW-0152	UniProt	20141101
P05369	Fdps	Farnesyl pyrophosphate synthase	TAS	GO:0006695	cholesterol biosynthetic process	Process	PMID:1321149	-	RGD	20050217
P05369	Fdps	Farnesyl pyrophosphate synthase	IEP	GO:0007283	spermatogenesis	Process	PMID:2043737	-	RGD	20100204
P05369	Fdps	Farnesyl pyrophosphate synthase	IEA	GO:0008202	steroid metabolic process	Process	GO_REF:0000037	UniProtKB-KW:KW-0753	UniProt	20141101
P05369	Fdps	Farnesyl pyrophosphate synthase	IEA	GO:0008203	cholesterol metabolic process	Process	GO_REF:0000037	UniProtKB-KW:KW-0153	UniProt	20141101
P05369	Fdps	Farnesyl pyrophosphate synthase	IEA	GO:0008299	isoprenoid biosynthetic process	Process	GO_REF:0000002	InterPro:IPR000092	InterPro	20141101
P05369	Fdps	Farnesyl pyrophosphate synthase	IEA	GO:0008299	isoprenoid biosynthetic process	Process	GO_REF:0000037	UniProtKB-KW:KW-0414	UniProt	20141101
P05369	Fdps	Farnesyl pyrophosphate synthase	IDA	GO:0008299	isoprenoid biosynthetic process	Process	PMID:10484604	-	RGD	20100302
P05369	Fdps	Farnesyl pyrophosphate synthase	IEP	GO:0008584	male gonad development	Process	PMID:1917693	-	RGD	20100204
P05369	Fdps	Farnesyl pyrophosphate synthase	IEA	GO:0016126	sterol biosynthetic process	Process	GO_REF:0000037	UniProtKB-KW:KW-0756	UniProt	20141101
P05369	Fdps	Farnesyl pyrophosphate synthase	IEA	GO:0033384	geranyl diphosphate biosynthetic process	Process	GO_REF:0000041	UniPathway:UPA00259	UniProt	20141101
P05369	Fdps	Farnesyl pyrophosphate synthase	IEP	GO:0033574	response to testosterone	Process	PMID:12890564	-	RGD	20100204
P05369	Fdps	Farnesyl pyrophosphate synthase	IEP	GO:0042493	response to drug	Process	PMID:15084352	-	RGD	20100204
P05369	Fdps	Farnesyl pyrophosphate synthase	IEP	GO:0043434	response to peptide hormone	Process	PMID:1917693	-	RGD	20100204
P05369	Fdps	Farnesyl pyrophosphate synthase	IEA	GO:0045337	farnesyl diphosphate biosynthetic process	Process	GO_REF:0000041	UniPathway:UPA00260	UniProt	20141101
P05369	Fdps	Farnesyl pyrophosphate synthase	IDA	GO:0045337	farnesyl diphosphate biosynthetic process	Process	PMID:8188698	-	RGD	20100204
P05369	Fdps	Farnesyl pyrophosphate synthase	IMP	GO:0045542	positive regulation of cholesterol biosynthetic process	Process	PMID:18637708	-	RGD	20100204
P05369	Fdps	Farnesyl pyrophosphate synthase	IMP	GO:0061051	positive regulation of cell growth involved in cardiac muscle cell development	Process	PMID:19716825	-	RGD	20100204
P05369	Fdps	Farnesyl pyrophosphate synthase	IEP	GO:0070723	response to cholesterol	Process	PMID:2909544	-	RGD	20100204
P05369	Fdps	Farnesyl pyrophosphate synthase	IEP	GO:0071398	cellular response to fatty acid	Process	PMID:15473864	-	RGD	20100204
P07335	Ckb	Creatine kinase B-type	TAS	GO:0006603	phosphocreatine metabolic process	Process	PMID:12093362	-	RGD	20050217
P07335	Ckb	Creatine kinase B-type	IEP	GO:0007420	brain development	Process	PMID:12093362	-	RGD	20050217
P07335	Ckb	Creatine kinase B-type	IEA	GO:0016310	phosphorylation	Process	GO_REF:0000037	UniProtKB-KW:KW-0418	UniProt	20141101
P07335	Ckb	Creatine kinase B-type	IEA	GO:0021762	substantia nigra development	Process	GO_REF:0000019	Ensembl:ENSP00000299198	Ensembl	20141101
P07335	Ckb	Creatine kinase B-type	IMP	GO:0030644	cellular chloride ion homeostasis	Process	PMID:16336223	-	RGD	20061129
P08721	Spp1	Osteopontin	IEA	GO:0001503	ossification	Process	GO_REF:0000002	InterPro:IPR002038|InterPro:IPR019841	InterPro	20141101
P08721	Spp1	Osteopontin	IMP	GO:0001649	osteoblast differentiation	Process	PMID:15598896	-	RGD	20060918
P08721	Spp1	Osteopontin	IEP	GO:0006954	inflammatory response	Process	PMID:16679731	-	RGD	20060918
P08721	Spp1	Osteopontin	IEA	GO:0007155	cell adhesion	Process	GO_REF:0000002	InterPro:IPR002038|InterPro:IPR019841	InterPro	20141101
P08721	Spp1	Osteopontin	IEA	GO:0007155	cell adhesion	Process	GO_REF:0000037	UniProtKB-KW:KW-0130	UniProt	20141101
P08721	Spp1	Osteopontin	IDA	GO:0007155	cell adhesion	Process	PMID:11792563	-	RGD	20060918
P08721	Spp1	Osteopontin	IMP	GO:0007155	cell adhesion	Process	PMID:3024151	-	RGD	20050217
P08721	Spp1	Osteopontin	IDA	GO:0010033	response to organic substance	Process	PMID:16414014	-	RGD	20060918
P08721	Spp1	Osteopontin	IEA	GO:0010811	positive regulation of cell-substrate adhesion	Process	GO_REF:0000019	Ensembl:ENSMUSP00000108367	Ensembl	20141101
P08721	Spp1	Osteopontin	IEP	GO:0030154	cell differentiation	Process	PMID:16618210	-	RGD	20060918
P08721	Spp1	Osteopontin	IEA	GO:0030593	neutrophil chemotaxis	Process	GO_REF:0000019	Ensembl:ENSMUSP00000108367	Ensembl	20141101
P08721	Spp1	Osteopontin	IEA	GO:0031214	biomineral tissue development	Process	GO_REF:0000037	UniProtKB-KW:KW-0091	UniProt	20141101
P08721	Spp1	Osteopontin	IEA	GO:0033280	response to vitamin D	Process	GO_REF:0000019	Ensembl:ENSP00000378517	Ensembl	20141101
P08721	Spp1	Osteopontin	IDA	GO:0045780	positive regulation of bone resorption	Process	PMID:11792563	-	RGD	20060918
P08721	Spp1	Osteopontin	IDA	GO:0048545	response to steroid hormone	Process	PMID:11250650	-	RGD	20060918
P08721	Spp1	Osteopontin	IEP	GO:0048685	negative regulation of collateral sprouting of intact axon in response to injury	Process	PMID:15625076	-	RGD	20060918
P10362	Scg2	Secretogranin-2	ISS	GO:0000165	MAPK cascade	Process	GO_REF:0000024	UniProtKB:P13521	HGNC	20060425
P10362	Scg2	Secretogranin-2	ISS	GO:0001525	angiogenesis	Process	GO_REF:0000024	UniProtKB:P13521	HGNC	20060425
P10362	Scg2	Secretogranin-2	ISS	GO:0001938	positive regulation of endothelial cell proliferation	Process	GO_REF:0000024	UniProtKB:P13521	HGNC	20070417
P10362	Scg2	Secretogranin-2	ISS	GO:0006928	cellular component movement	Process	GO_REF:0000024	UniProtKB:P13521	HGNC	20060425
P10362	Scg2	Secretogranin-2	ISS	GO:0035556	intracellular signal transduction	Process	GO_REF:0000024	UniProtKB:P13521	HGNC	20060425
P10362	Scg2	Secretogranin-2	ISS	GO:0048245	eosinophil chemotaxis	Process	GO_REF:0000024	UniProtKB:P13521	HGNC	20060425
P10362	Scg2	Secretogranin-2	ISS	GO:0050918	positive chemotaxis	Process	GO_REF:0000024	UniProtKB:P13521	GOC	20141101
P10362	Scg2	Secretogranin-2	ISS	GO:0050930	induction of positive chemotaxis	Process	GO_REF:0000024	UniProtKB:P13521	HGNC	20060425
P10362	Scg2	Secretogranin-2	ISS	GO:2000352	negative regulation of endothelial cell apoptotic process	Process	GO_REF:0000024	UniProtKB:P13521	BHF-UCL	20130613
P10719	Atp5b	ATP synthase subunit beta, mitochondrial	IDA	GO:0006172	ADP biosynthetic process	Process	PMID:2894844	-	RGD	20080415
P10719	Atp5b	ATP synthase subunit beta, mitochondrial	IDA	GO:0006200	ATP catabolic process	Process	PMID:2894844	-	RGD	20080415
P10719	Atp5b	ATP synthase subunit beta, mitochondrial	IEA	GO:0006754	ATP biosynthetic process	Process	GO_REF:0000037	UniProtKB-KW:KW-0066	UniProt	20141101
P10719	Atp5b	ATP synthase subunit beta, mitochondrial	IEA	GO:0006810	transport	Process	GO_REF:0000037	UniProtKB-KW:KW-0813	UniProt	20141101
P10719	Atp5b	ATP synthase subunit beta, mitochondrial	IEA	GO:0006811	ion transport	Process	GO_REF:0000037	UniProtKB-KW:KW-0406	UniProt	20141101
P10719	Atp5b	ATP synthase subunit beta, mitochondrial	IDA	GO:0006898	receptor-mediated endocytosis	Process	PMID:12511957	-	RGD	20050217
P10719	Atp5b	ATP synthase subunit beta, mitochondrial	IEA	GO:0015986	ATP synthesis coupled proton transport	Process	GO_REF:0000002	InterPro:IPR005722	InterPro	20141101
P10719	Atp5b	ATP synthase subunit beta, mitochondrial	IEA	GO:0015991	ATP hydrolysis coupled proton transport	Process	GO_REF:0000002	InterPro:IPR000793	InterPro	20141101
P10719	Atp5b	ATP synthase subunit beta, mitochondrial	IEA	GO:0015992	proton transport	Process	GO_REF:0000002	InterPro:IPR004100	InterPro	20141101
P10719	Atp5b	ATP synthase subunit beta, mitochondrial	IEA	GO:0015992	proton transport	Process	GO_REF:0000037	UniProtKB-KW:KW-0375	UniProt	20141101
P10719	Atp5b	ATP synthase subunit beta, mitochondrial	IEA	GO:0046034	ATP metabolic process	Process	GO_REF:0000002	InterPro:IPR004100	InterPro	20141101
P10719	Atp5b	ATP synthase subunit beta, mitochondrial	IDA	GO:0046034	ATP metabolic process	Process	PMID:10887193	-	RGD	20080417
P13084	Npm1	Nucleophosmin	IEA	GO:0000055	ribosomal large subunit export from nucleus	Process	GO_REF:0000019	Ensembl:ENSMUSP00000075067	Ensembl	20141101
P13084	Npm1	Nucleophosmin	IEA	GO:0000056	ribosomal small subunit export from nucleus	Process	GO_REF:0000019	Ensembl:ENSMUSP00000075067	Ensembl	20141101
P13084	Npm1	Nucleophosmin	ISS	GO:0006281	DNA repair	Process	GO_REF:0000024	UniProtKB:P06748	UniProt	20101104
P13084	Npm1	Nucleophosmin	IEA	GO:0006407	rRNA export from nucleus	Process	GO_REF:0000019	Ensembl:ENSMUSP00000075067	Ensembl	20141101
P13084	Npm1	Nucleophosmin	IEA	GO:0006884	cell volume homeostasis	Process	GO_REF:0000019	Ensembl:ENSMUSP00000075067	Ensembl	20141101
P13084	Npm1	Nucleophosmin	IEA	GO:0006913	nucleocytoplasmic transport	Process	GO_REF:0000019	Ensembl:ENSMUSP00000075067	Ensembl	20141101
P13084	Npm1	Nucleophosmin	ISS	GO:0007098	centrosome cycle	Process	GO_REF:0000024	UniProtKB:P06748	UniProt	20041006
P13084	Npm1	Nucleophosmin	ISS	GO:0007569	cell aging	Process	GO_REF:0000024	UniProtKB:P06748	UniProt	20041006
P13084	Npm1	Nucleophosmin	IEA	GO:0008104	protein localization	Process	GO_REF:0000019	Ensembl:ENSMUSP00000075067	Ensembl	20141101
P13084	Npm1	Nucleophosmin	IEA	GO:0008284	positive regulation of cell proliferation	Process	GO_REF:0000019	Ensembl:ENSMUSP00000075067	Ensembl	20141101
P13084	Npm1	Nucleophosmin	ISS	GO:0008285	negative regulation of cell proliferation	Process	GO_REF:0000024	UniProtKB:P06748	UniProt	20041006
P13084	Npm1	Nucleophosmin	IEA	GO:0010824	regulation of centrosome duplication	Process	GO_REF:0000019	Ensembl:ENSMUSP00000075067	Ensembl	20141101
P13084	Npm1	Nucleophosmin	IEA	GO:0010825	positive regulation of centrosome duplication	Process	GO_REF:0000019	Ensembl:ENSMUSP00000075067	Ensembl	20141101
P13084	Npm1	Nucleophosmin	IEA	GO:0016049	cell growth	Process	GO_REF:0000019	Ensembl:ENSMUSP00000075067	Ensembl	20141101
P13084	Npm1	Nucleophosmin	IEA	GO:0031328	positive regulation of cellular biosynthetic process	Process	GO_REF:0000019	Ensembl:ENSMUSP00000075067	Ensembl	20141101
P13084	Npm1	Nucleophosmin	ISS	GO:0032071	regulation of endodeoxyribonuclease activity	Process	GO_REF:0000024	UniProtKB:P06748	UniProt	20101104
P13084	Npm1	Nucleophosmin	IEA	GO:0042273	ribosomal large subunit biogenesis	Process	GO_REF:0000019	Ensembl:ENSMUSP00000075067	Ensembl	20141101
P13084	Npm1	Nucleophosmin	IEA	GO:0042274	ribosomal small subunit biogenesis	Process	GO_REF:0000019	Ensembl:ENSMUSP00000075067	Ensembl	20141101
P13084	Npm1	Nucleophosmin	ISS	GO:0043066	negative regulation of apoptotic process	Process	GO_REF:0000024	UniProtKB:P06748	UniProt	20130417
P13084	Npm1	Nucleophosmin	IDA	GO:0043085	positive regulation of catalytic activity	Process	PMID:11481036	-	RGD	20070330
P13084	Npm1	Nucleophosmin	IEA	GO:0043516	regulation of DNA damage response, signal transduction by p53 class mediator	Process	GO_REF:0000019	Ensembl:ENSMUSP00000075067	Ensembl	20141101
P13084	Npm1	Nucleophosmin	IMP	GO:0043523	regulation of neuron apoptotic process	Process	PMID:15893727	-	RGD	20070328
P13084	Npm1	Nucleophosmin	ISS	GO:0044387	negative regulation of protein kinase activity by regulation of protein phosphorylation	Process	GO_REF:0000024	UniProtKB:P06748	UniProt	20130417
P13084	Npm1	Nucleophosmin	ISS	GO:0045727	positive regulation of translation	Process	GO_REF:0000024	UniProtKB:P06748	UniProt	20130417
P13084	Npm1	Nucleophosmin	IDA	GO:0045740	positive regulation of DNA replication	Process	PMID:11481036	-	RGD	20070330
P13084	Npm1	Nucleophosmin	IEA	GO:0045860	positive regulation of protein kinase activity	Process	GO_REF:0000019	Ensembl:ENSMUSP00000075067	Ensembl	20141101
P13084	Npm1	Nucleophosmin	ISS	GO:0046599	regulation of centriole replication	Process	GO_REF:0000024	UniProtKB:P06748	UniProt	20111122
P13084	Npm1	Nucleophosmin	IEA	GO:0048025	negative regulation of mRNA splicing, via spliceosome	Process	GO_REF:0000019	Ensembl:ENSMUSP00000075067	Ensembl	20141101
P13084	Npm1	Nucleophosmin	IDA	GO:0051054	positive regulation of DNA metabolic process	Process	PMID:11481036	-	RGD	20070330
P13084	Npm1	Nucleophosmin	IDA	GO:0051260	protein homooligomerization	Process	PMID:8611572	-	RGD	20070330
P13084	Npm1	Nucleophosmin	IEA	GO:0051726	regulation of cell cycle	Process	GO_REF:0000019	Ensembl:ENSMUSP00000075067	Ensembl	20141101
P13084	Npm1	Nucleophosmin	ISS	GO:0060699	regulation of endoribonuclease activity	Process	GO_REF:0000024	UniProtKB:P06748	UniProt	20101104
P13084	Npm1	Nucleophosmin	ISS	GO:0060735	regulation of eIF2 alpha phosphorylation by dsRNA	Process	GO_REF:0000024	UniProtKB:P06748	UniProt	20130417
P18418	Calr	Calreticulin	IEA	GO:0000122	negative regulation of transcription from RNA polymerase II promoter	Process	GO_REF:0000019	Ensembl:ENSP00000320866	Ensembl	20141101
P18418	Calr	Calreticulin	IEA	GO:0002502	peptide antigen assembly with MHC class I protein complex	Process	GO_REF:0000019	Ensembl:ENSMUSP00000003912	Ensembl	20141101
P18418	Calr	Calreticulin	IEA	GO:0006457	protein folding	Process	GO_REF:0000002	InterPro:IPR001580|InterPro:IPR009169	InterPro	20141101
P18418	Calr	Calreticulin	TAS	GO:0006457	protein folding	Process	PMID:12270713	-	RGD	20050217
P18418	Calr	Calreticulin	IEA	GO:0006611	protein export from nucleus	Process	GO_REF:0000019	Ensembl:ENSP00000320866	Ensembl	20141101
P18418	Calr	Calreticulin	IEA	GO:0007050	cell cycle arrest	Process	GO_REF:0000019	Ensembl:ENSP00000320866	Ensembl	20141101
P18418	Calr	Calreticulin	IEP	GO:0007283	spermatogenesis	Process	PMID:8453984	-	RGD	20100630
P18418	Calr	Calreticulin	IEA	GO:0008284	positive regulation of cell proliferation	Process	GO_REF:0000019	Ensembl:ENSP00000320866	Ensembl	20141101
P18418	Calr	Calreticulin	IEP	GO:0010033	response to organic substance	Process	PMID:11452518	-	RGD	20100629
P18418	Calr	Calreticulin	IEA	GO:0010628	positive regulation of gene expression	Process	GO_REF:0000019	Ensembl:ENSMUSP00000003912	Ensembl	20141101
P18418	Calr	Calreticulin	IDA	GO:0017148	negative regulation of translation	Process	PMID:14726956	-	BHF-UCL	20081001
P18418	Calr	Calreticulin	IEA	GO:0030866	cortical actin cytoskeleton organization	Process	GO_REF:0000019	Ensembl:ENSMUSP00000003912	Ensembl	20141101
P18418	Calr	Calreticulin	IEP	GO:0032355	response to estradiol	Process	PMID:16339744	-	RGD	20100628
P18418	Calr	Calreticulin	IEA	GO:0033144	negative regulation of intracellular steroid hormone receptor signaling pathway	Process	GO_REF:0000019	Ensembl:ENSP00000320866	Ensembl	20141101
P18418	Calr	Calreticulin	IEP	GO:0033574	response to testosterone	Process	PMID:9751517	-	RGD	20100630
P18418	Calr	Calreticulin	IEA	GO:0034504	protein localization to nucleus	Process	GO_REF:0000019	Ensembl:ENSMUSP00000003912	Ensembl	20141101
P18418	Calr	Calreticulin	IEA	GO:0034504	protein localization to nucleus	Process	GO_REF:0000019	Ensembl:ENSP00000320866	Ensembl	20141101
P18418	Calr	Calreticulin	IEA	GO:0040020	regulation of meiosis	Process	GO_REF:0000019	Ensembl:ENSMUSP00000003912	Ensembl	20141101
P18418	Calr	Calreticulin	IEP	GO:0042493	response to drug	Process	PMID:11032977	-	RGD	20100629
P18418	Calr	Calreticulin	IEA	GO:0045665	negative regulation of neuron differentiation	Process	GO_REF:0000019	Ensembl:ENSP00000320866	Ensembl	20141101
P18418	Calr	Calreticulin	IEA	GO:0045740	positive regulation of DNA replication	Process	GO_REF:0000019	Ensembl:ENSP00000320866	Ensembl	20141101
P18418	Calr	Calreticulin	IEA	GO:0045787	positive regulation of cell cycle	Process	GO_REF:0000019	Ensembl:ENSMUSP00000003912	Ensembl	20141101
P18418	Calr	Calreticulin	IEA	GO:0045787	positive regulation of cell cycle	Process	GO_REF:0000019	Ensembl:ENSP00000320866	Ensembl	20141101
P18418	Calr	Calreticulin	IEA	GO:0045892	negative regulation of transcription, DNA-templated	Process	GO_REF:0000019	Ensembl:ENSP00000320866	Ensembl	20141101
P18418	Calr	Calreticulin	IEA	GO:0048387	negative regulation of retinoic acid receptor signaling pathway	Process	GO_REF:0000019	Ensembl:ENSP00000320866	Ensembl	20141101
P18418	Calr	Calreticulin	IEA	GO:0050766	positive regulation of phagocytosis	Process	GO_REF:0000019	Ensembl:ENSMUSP00000003912	Ensembl	20141101
P18418	Calr	Calreticulin	IEA	GO:0050821	protein stabilization	Process	GO_REF:0000019	Ensembl:ENSMUSP00000003912	Ensembl	20141101
P18418	Calr	Calreticulin	ISS	GO:0050821	protein stabilization	Process	GO_REF:0000024	UniProtKB:P14211	UniProt	20110617
P18418	Calr	Calreticulin	IEP	GO:0055007	cardiac muscle cell differentiation	Process	PMID:9011638	-	RGD	20100630
P18418	Calr	Calreticulin	IMP	GO:0061077	chaperone-mediated protein folding	Process	PMID:12401114	-	RGD	20130111
P18418	Calr	Calreticulin	IEP	GO:0071285	cellular response to lithium ion	Process	PMID:16236328	-	RGD	20100629
P18418	Calr	Calreticulin	IEP	GO:0071310	cellular response to organic substance	Process	PMID:10833321	-	RGD	20100629
P18418	Calr	Calreticulin	IEA	GO:0090398	cellular senescence	Process	GO_REF:0000019	Ensembl:ENSMUSP00000003912	Ensembl	20141101
P18418	Calr	Calreticulin	IEA	GO:0090398	cellular senescence	Process	GO_REF:0000019	Ensembl:ENSP00000320866	Ensembl	20141101
P18418	Calr	Calreticulin	IEA	GO:1900026	positive regulation of substrate adhesion-dependent cell spreading	Process	GO_REF:0000019	Ensembl:ENSP00000320866	Ensembl	20141101
P18418	Calr	Calreticulin	IEA	GO:2000510	positive regulation of dendritic cell chemotaxis	Process	GO_REF:0000019	Ensembl:ENSP00000320866	Ensembl	20141101
P21263	Nes	Nestin	IEA	GO:0007275	multicellular organismal development	Process	GO_REF:0000037	UniProtKB-KW:KW-0217	UniProt	20141101
P21263	Nes	Nestin	IEA	GO:0007399	nervous system development	Process	GO_REF:0000037	UniProtKB-KW:KW-0524	UniProt	20141101
P21263	Nes	Nestin	ISS	GO:0007420	brain development	Process	GO_REF:0000024	UniProtKB:P86839	UniProt	20101109
P21263	Nes	Nestin	IEP	GO:0010212	response to ionizing radiation	Process	PMID:12445635	-	RGD	20070831
P21263	Nes	Nestin	NAS	GO:0030182	neuron differentiation	Process	PMID:1689217	-	RGD	20050217
P21263	Nes	Nestin	IDA	GO:0030844	positive regulation of intermediate filament depolymerization	Process	PMID:12686602	-	UniProt	20101109
P21263	Nes	Nestin	ISS	GO:0031076	embryonic camera-type eye development	Process	GO_REF:0000024	UniProtKB:P86839	UniProt	20101109
P21263	Nes	Nestin	IEP	GO:0031667	response to nutrient levels	Process	PMID:17065391	-	RGD	20070831
P21263	Nes	Nestin	IEP	GO:0042493	response to drug	Process	PMID:17510525	-	RGD	20070831
P21263	Nes	Nestin	IMP	GO:2000179	positive regulation of neural precursor cell proliferation	Process	PMID:20510364	-	UniProt	20101109
P31000	Vim	Vimentin	IEP	GO:0007568	aging	Process	PMID:18077910	-	RGD	20120322
P31000	Vim	Vimentin	IEP	GO:0009314	response to radiation	Process	PMID:17649822	-	RGD	20120322
P31000	Vim	Vimentin	IEP	GO:0010043	response to zinc ion	Process	PMID:22017769	-	RGD	20120328
P31000	Vim	Vimentin	IEP	GO:0010269	response to selenium ion	Process	PMID:22002783	-	RGD	20120322
P31000	Vim	Vimentin	IEP	GO:0032355	response to estradiol	Process	PMID:21915674	-	RGD	20120322
P31000	Vim	Vimentin	IEP	GO:0033280	response to vitamin D	Process	PMID:18687349	-	RGD	20120322
P31000	Vim	Vimentin	IEP	GO:0043403	skeletal muscle tissue regeneration	Process	PMID:18941770	-	RGD	20120322
P31000	Vim	Vimentin	IEP	GO:0044344	cellular response to fibroblast growth factor stimulus	Process	PMID:15195687	-	RGD	20120322
P31000	Vim	Vimentin	IEP	GO:0045444	fat cell differentiation	Process	PMID:8680470	-	RGD	20120322
P31000	Vim	Vimentin	IEP	GO:0046697	decidualization	Process	PMID:17653607	-	RGD	20120322
P31000	Vim	Vimentin	IDA	GO:0050770	regulation of axonogenesis	Process	PMID:22371530	-	RGD	20120323
P31000	Vim	Vimentin	IMP	GO:0060252	positive regulation of glial cell proliferation	Process	PMID:21250919	-	RGD	20120327
P31000	Vim	Vimentin	IDA	GO:1900147	regulation of Schwann cell migration	Process	PMID:22371530	-	RGD	20120323
P34058	Hsp90ab1	Heat shock protein HSP 90-beta	IEA	GO:0001890	placenta development	Process	GO_REF:0000019	Ensembl:ENSMUSP00000024739	Ensembl	20141101
P34058	Hsp90ab1	Heat shock protein HSP 90-beta	IEA	GO:0006457	protein folding	Process	GO_REF:0000002	InterPro:IPR001404|InterPro:IPR019805	InterPro	20141101
P34058	Hsp90ab1	Heat shock protein HSP 90-beta	TAS	GO:0006457	protein folding	Process	PMID:10617604	-	RGD	20060127
P34058	Hsp90ab1	Heat shock protein HSP 90-beta	TAS	GO:0006457	protein folding	Process	PMID:14987991	-	RGD	20060127
P34058	Hsp90ab1	Heat shock protein HSP 90-beta	IEA	GO:0006950	response to stress	Process	GO_REF:0000002	InterPro:IPR001404|InterPro:IPR019805	InterPro	20141101
P34058	Hsp90ab1	Heat shock protein HSP 90-beta	TAS	GO:0006986	response to unfolded protein	Process	PMID:10617604	-	RGD	20060127
P34058	Hsp90ab1	Heat shock protein HSP 90-beta	TAS	GO:0006986	response to unfolded protein	Process	PMID:14987991	-	RGD	20060127
P34058	Hsp90ab1	Heat shock protein HSP 90-beta	IEP	GO:0009651	response to salt stress	Process	PMID:15497505	-	RGD	20110112
P34058	Hsp90ab1	Heat shock protein HSP 90-beta	IMP	GO:0032092	positive regulation of protein binding	Process	PMID:18443201	-	RGD	20120130
P34058	Hsp90ab1	Heat shock protein HSP 90-beta	IEA	GO:0032435	negative regulation of proteasomal ubiquitin-dependent protein catabolic process	Process	GO_REF:0000019	Ensembl:ENSP00000360609	Ensembl	20141101
P34058	Hsp90ab1	Heat shock protein HSP 90-beta	IMP	GO:0033160	positive regulation of protein import into nucleus, translocation	Process	PMID:20980790	-	RGD	20120125
P34058	Hsp90ab1	Heat shock protein HSP 90-beta	IMP	GO:0043524	negative regulation of neuron apoptotic process	Process	PMID:18443201	-	RGD	20120130
P34058	Hsp90ab1	Heat shock protein HSP 90-beta	IMP	GO:0045793	positive regulation of cell size	Process	PMID:20980790	-	RGD	20120125
P34058	Hsp90ab1	Heat shock protein HSP 90-beta	IEA	GO:0060334	regulation of interferon-gamma-mediated signaling pathway	Process	GO_REF:0000019	Ensembl:ENSP00000360609	Ensembl	20141101
P34058	Hsp90ab1	Heat shock protein HSP 90-beta	IEA	GO:0060338	regulation of type I interferon-mediated signaling pathway	Process	GO_REF:0000019	Ensembl:ENSP00000360609	Ensembl	20141101
P34058	Hsp90ab1	Heat shock protein HSP 90-beta	IEA	GO:0071353	cellular response to interleukin-4	Process	GO_REF:0000019	Ensembl:ENSMUSP00000024739	Ensembl	20141101
P34058	Hsp90ab1	Heat shock protein HSP 90-beta	IEP	GO:0071407	cellular response to organic cyclic compound	Process	PMID:10617604	-	RGD	20060127
P34058	Hsp90ab1	Heat shock protein HSP 90-beta	IMP	GO:0071902	positive regulation of protein serine/threonine kinase activity	Process	PMID:18443201	-	RGD	20120130
P34067	Psmb4	Proteasome subunit beta type-4	IEA	GO:0006508	proteolysis	Process	GO_REF:0000037	UniProtKB-KW:KW-0645	UniProt	20141101
P34067	Psmb4	Proteasome subunit beta type-4	IEA	GO:0051603	proteolysis involved in cellular protein catabolic process	Process	GO_REF:0000002	InterPro:IPR001353|InterPro:IPR016050	InterPro	20141101
P35704	Prdx2	Peroxiredoxin-2	IMP	GO:0006979	response to oxidative stress	Process	PMID:17663478	-	RGD	20080331
P35704	Prdx2	Peroxiredoxin-2	IEA	GO:0019430	removal of superoxide radicals	Process	GO_REF:0000019	Ensembl:ENSP00000301522	Ensembl	20141101
P35704	Prdx2	Peroxiredoxin-2	IEA	GO:0034599	cellular response to oxidative stress	Process	GO_REF:0000019	Ensembl:ENSP00000301522	Ensembl	20141101
P35704	Prdx2	Peroxiredoxin-2	IEA	GO:0042981	regulation of apoptotic process	Process	GO_REF:0000019	Ensembl:ENSP00000301522	Ensembl	20141101
P35704	Prdx2	Peroxiredoxin-2	IMP	GO:0043524	negative regulation of neuron apoptotic process	Process	PMID:17663478	-	RGD	20080331
P35704	Prdx2	Peroxiredoxin-2	IEA	GO:0055114	oxidation-reduction process	Process	GO_REF:0000002	InterPro:IPR000866|InterPro:IPR019479	InterPro	20141101
P35704	Prdx2	Peroxiredoxin-2	IEA	GO:0055114	oxidation-reduction process	Process	GO_REF:0000037	UniProtKB-KW:KW-0560	UniProt	20141101
P37397	Cnn3	Calponin-3	IEA	GO:0031032	actomyosin structure organization	Process	GO_REF:0000002	InterPro:IPR001997	InterPro	20141101
P37397	Cnn3	Calponin-3	IDA	GO:0032780	negative regulation of ATPase activity	Process	PMID:12564930	-	RGD	20050217
P47942	Dpysl2	Dihydropyrimidinase-related protein 2	IEP	GO:0001975	response to amphetamine	Process	PMID:20058175	-	RGD	20100202
P47942	Dpysl2	Dihydropyrimidinase-related protein 2	IEA	GO:0006208	pyrimidine nucleobase catabolic process	Process	GO_REF:0000002	InterPro:IPR011778	InterPro	20141101
P47942	Dpysl2	Dihydropyrimidinase-related protein 2	IEA	GO:0006897	endocytosis	Process	GO_REF:0000019	Ensembl:ENSP00000309539	Ensembl	20141101
P47942	Dpysl2	Dihydropyrimidinase-related protein 2	ISS	GO:0006897	endocytosis	Process	GO_REF:0000024	UniProtKB:Q16555	UniProt	20130927
P47942	Dpysl2	Dihydropyrimidinase-related protein 2	IEA	GO:0007010	cytoskeleton organization	Process	GO_REF:0000019	Ensembl:ENSMUSP00000022629	Ensembl	20141101
P47942	Dpysl2	Dihydropyrimidinase-related protein 2	ISS	GO:0007010	cytoskeleton organization	Process	GO_REF:0000024	UniProtKB:O08553	UniProt	20111223
P47942	Dpysl2	Dihydropyrimidinase-related protein 2	IEA	GO:0007275	multicellular organismal development	Process	GO_REF:0000037	UniProtKB-KW:KW-0217	UniProt	20141101
P47942	Dpysl2	Dihydropyrimidinase-related protein 2	IEA	GO:0007399	nervous system development	Process	GO_REF:0000037	UniProtKB-KW:KW-0524	UniProt	20141101
P47942	Dpysl2	Dihydropyrimidinase-related protein 2	IEP	GO:0007420	brain development	Process	PMID:8946055	-	RGD	20100202
P47942	Dpysl2	Dihydropyrimidinase-related protein 2	IDA	GO:0014049	positive regulation of glutamate secretion	Process	PMID:19755421	-	RGD	20100202
P47942	Dpysl2	Dihydropyrimidinase-related protein 2	IEP	GO:0021510	spinal cord development	Process	PMID:8946055	-	RGD	20100202
P47942	Dpysl2	Dihydropyrimidinase-related protein 2	IEP	GO:0021772	olfactory bulb development	Process	PMID:14751288	-	RGD	20100202
P47942	Dpysl2	Dihydropyrimidinase-related protein 2	IEA	GO:0030154	cell differentiation	Process	GO_REF:0000037	UniProtKB-KW:KW-0221	UniProt	20141101
P47942	Dpysl2	Dihydropyrimidinase-related protein 2	NAS	GO:0030516	regulation of axon extension	Process	PMID:7472434	-	RGD	20050217
P47942	Dpysl2	Dihydropyrimidinase-related protein 2	IEP	GO:0042220	response to cocaine	Process	PMID:19457111	-	RGD	20100202
P47942	Dpysl2	Dihydropyrimidinase-related protein 2	IEP	GO:0042493	response to drug	Process	PMID:12188101	-	RGD	20100202
P47942	Dpysl2	Dihydropyrimidinase-related protein 2	IMP	GO:0045664	regulation of neuron differentiation	Process	PMID:18218617	-	RGD	20100202
P47942	Dpysl2	Dihydropyrimidinase-related protein 2	IDA	GO:0048489	synaptic vesicle transport	Process	PMID:19755421	-	RGD	20100202
P49432	Pdhb	Pyruvate dehydrogenase E1 component subunit beta, mitochondrial	IEA	GO:0005975	carbohydrate metabolic process	Process	GO_REF:0000037	UniProtKB-KW:KW-0119	UniProt	20141101
P49432	Pdhb	Pyruvate dehydrogenase E1 component subunit beta, mitochondrial	IEA	GO:0006006	glucose metabolic process	Process	GO_REF:0000037	UniProtKB-KW:KW-0313	UniProt	20141101
P49432	Pdhb	Pyruvate dehydrogenase E1 component subunit beta, mitochondrial	IEA	GO:0006086	acetyl-CoA biosynthetic process from pyruvate	Process	GO_REF:0000002	InterPro:IPR027110	InterPro	20141101
P49432	Pdhb	Pyruvate dehydrogenase E1 component subunit beta, mitochondrial	IEA	GO:0006086	acetyl-CoA biosynthetic process from pyruvate	Process	GO_REF:0000019	Ensembl:ENSP00000307241	Ensembl	20141101
P49432	Pdhb	Pyruvate dehydrogenase E1 component subunit beta, mitochondrial	IDA	GO:0006086	acetyl-CoA biosynthetic process from pyruvate	Process	PMID:7487891	-	RGD	20070117
P49432	Pdhb	Pyruvate dehydrogenase E1 component subunit beta, mitochondrial	IEA	GO:0006099	tricarboxylic acid cycle	Process	GO_REF:0000019	Ensembl:ENSP00000307241	Ensembl	20141101
P49432	Pdhb	Pyruvate dehydrogenase E1 component subunit beta, mitochondrial	ISS	GO:0006099	tricarboxylic acid cycle	Process	GO_REF:0000024	UniProtKB:P11177	UniProt	20121212
P49432	Pdhb	Pyruvate dehydrogenase E1 component subunit beta, mitochondrial	IEA	GO:0006099	tricarboxylic acid cycle	Process	GO_REF:0000037	UniProtKB-KW:KW-0816	UniProt	20141101
P49432	Pdhb	Pyruvate dehydrogenase E1 component subunit beta, mitochondrial	IEA	GO:0008152	metabolic process	Process	GO_REF:0000002	InterPro:IPR005476|InterPro:IPR009014	InterPro	20141101
P49432	Pdhb	Pyruvate dehydrogenase E1 component subunit beta, mitochondrial	IEA	GO:0055114	oxidation-reduction process	Process	GO_REF:0000037	UniProtKB-KW:KW-0560	UniProt	20141101
P49911	Anp32a	Acidic leucine-rich nuclear phosphoprotein 32 family member A	IEA	GO:0006351	transcription, DNA-templated	Process	GO_REF:0000037	UniProtKB-KW:KW-0804	UniProt	20141101
P49911	Anp32a	Acidic leucine-rich nuclear phosphoprotein 32 family member A	IEA	GO:0006355	regulation of transcription, DNA-templated	Process	GO_REF:0000037	UniProtKB-KW:KW-0805	UniProt	20141101
P49911	Anp32a	Acidic leucine-rich nuclear phosphoprotein 32 family member A	ISS	GO:0006913	nucleocytoplasmic transport	Process	GO_REF:0000024	UniProtKB:P39687	UniProt	20060616
P49911	Anp32a	Acidic leucine-rich nuclear phosphoprotein 32 family member A	TAS	GO:0006913	nucleocytoplasmic transport	Process	PMID:15895553	-	RGD	20060418
P55213	Casp3	Caspase-3	IEP	GO:0001666	response to hypoxia	Process	PMID:18466900	-	RGD	20080527
P55213	Casp3	Caspase-3	IEA	GO:0006508	proteolysis	Process	GO_REF:0000002	InterPro:IPR001309|InterPro:IPR002138|InterPro:IPR011600|InterPro:IPR015470|InterPro:IPR016129	InterPro	20141101
P55213	Casp3	Caspase-3	IEA	GO:0006508	proteolysis	Process	GO_REF:0000037	UniProtKB-KW:KW-0645	UniProt	20141101
P55213	Casp3	Caspase-3	IDA	GO:0006508	proteolysis	Process	PMID:15004018	-	RGD	20061030
P55213	Casp3	Caspase-3	IDA	GO:0006508	proteolysis	Process	PMID:17218406	-	RGD	20070507
P55213	Casp3	Caspase-3	IDA	GO:0006508	proteolysis	Process	PMID:18316105	-	RGD	20091104
P55213	Casp3	Caspase-3	IEA	GO:0006915	apoptotic process	Process	GO_REF:0000002	InterPro:IPR015470|InterPro:IPR015917	InterPro	20141101
P55213	Casp3	Caspase-3	IEA	GO:0006915	apoptotic process	Process	GO_REF:0000037	UniProtKB-KW:KW-0053	UniProt	20141101
P55213	Casp3	Caspase-3	IMP	GO:0006915	apoptotic process	Process	PMID:18817839	-	RGD	20091029
P55213	Casp3	Caspase-3	IMP	GO:0007611	learning or memory	Process	PMID:18239768	-	RGD	20080527
P55213	Casp3	Caspase-3	IDA	GO:0009749	response to glucose	Process	PMID:19356108	-	RGD	20090716
P55213	Casp3	Caspase-3	IEP	GO:0010033	response to organic substance	Process	PMID:18490855	-	RGD	20080527
P55213	Casp3	Caspase-3	IEP	GO:0010038	response to metal ion	Process	PMID:18483861	-	RGD	20080527
P55213	Casp3	Caspase-3	IEP	GO:0010165	response to X-ray	Process	PMID:18239382	-	RGD	20080527
P55213	Casp3	Caspase-3	IEP	GO:0014070	response to organic cyclic compound	Process	PMID:18255115	-	RGD	20080527
P55213	Casp3	Caspase-3	IEP	GO:0021766	hippocampus development	Process	PMID:18459132	-	RGD	20080527
P55213	Casp3	Caspase-3	IEP	GO:0030182	neuron differentiation	Process	PMID:15248196	-	RGD	20050629
P55213	Casp3	Caspase-3	IBA	GO:0030216	keratinocyte differentiation	Process	GO_REF:0000033	PANTHER:PTN000048336	RefGenome	20140228
P55213	Casp3	Caspase-3	IBA	GO:0030218	erythrocyte differentiation	Process	GO_REF:0000033	PANTHER:PTN000048336	RefGenome	20140228
P55213	Casp3	Caspase-3	IEP	GO:0032025	response to cobalt ion	Process	PMID:18598848	-	RGD	20090715
P55213	Casp3	Caspase-3	IEP	GO:0032355	response to estradiol	Process	PMID:18598848	-	RGD	20090715
P55213	Casp3	Caspase-3	IEP	GO:0032496	response to lipopolysaccharide	Process	PMID:18289516	-	RGD	20080527
P55213	Casp3	Caspase-3	IEP	GO:0034349	glial cell apoptotic process	Process	PMID:18931364	-	RGD	20091030
P55213	Casp3	Caspase-3	IEP	GO:0035094	response to nicotine	Process	PMID:18477628	-	RGD	20090717
P55213	Casp3	Caspase-3	IMP	GO:0035556	intracellular signal transduction	Process	PMID:12492473	-	RGD	20050217
P55213	Casp3	Caspase-3	IEP	GO:0042060	wound healing	Process	PMID:18404983	-	RGD	20080527
P55213	Casp3	Caspase-3	IEP	GO:0042493	response to drug	Process	PMID:18274634	-	RGD	20080527
P55213	Casp3	Caspase-3	IDA	GO:0042542	response to hydrogen peroxide	Process	PMID:18479463	-	RGD	20080527
P55213	Casp3	Caspase-3	IMP	GO:0043065	positive regulation of apoptotic process	Process	PMID:17869439	-	RGD	20091112
P55213	Casp3	Caspase-3	IMP	GO:0043085	positive regulation of catalytic activity	Process	PMID:12492473	-	GOC	20141101
P55213	Casp3	Caspase-3	IEP	GO:0043200	response to amino acid	Process	PMID:18423997	-	RGD	20080527
P55213	Casp3	Caspase-3	IMP	GO:0043525	positive regulation of neuron apoptotic process	Process	PMID:18404518	-	RGD	20080527
P55213	Casp3	Caspase-3	IEP	GO:0046677	response to antibiotic	Process	PMID:18595259	-	RGD	20090715
P55213	Casp3	Caspase-3	IEP	GO:0051384	response to glucocorticoid	Process	PMID:18288275	-	RGD	20080527
P55213	Casp3	Caspase-3	IEP	GO:0071407	cellular response to organic cyclic compound	Process	PMID:16987298	-	RGD	20130320
P55213	Casp3	Caspase-3	IBA	GO:0097194	execution phase of apoptosis	Process	GO_REF:0000033	PANTHER:PTN000825211	RefGenome	20140228
P60711	Actb	Actin, cytoplasmic 1	IEA	GO:0001895	retina homeostasis	Process	GO_REF:0000019	Ensembl:ENSP00000349960	Ensembl	20141101
P60711	Actb	Actin, cytoplasmic 1	IDA	GO:0007409	axonogenesis	Process	PMID:12504890	-	RGD	20050217
P60711	Actb	Actin, cytoplasmic 1	IEA	GO:0021762	substantia nigra development	Process	GO_REF:0000019	Ensembl:ENSP00000349960	Ensembl	20141101
P60711	Actb	Actin, cytoplasmic 1	IEA	GO:0043044	ATP-dependent chromatin remodeling	Process	GO_REF:0000019	Ensembl:ENSP00000349960	Ensembl	20141101
P60711	Actb	Actin, cytoplasmic 1	IEP	GO:0060041	retina development in camera-type eye	Process	PMID:22916200	-	RGD	20141016
P60711	Actb	Actin, cytoplasmic 1	IDA	GO:0071257	cellular response to electrical stimulus	Process	PMID:24657527	-	RGD	20141016
P61227	Rap2b	Ras-related protein Rap-2b	IEA	GO:0006184	GTP catabolic process	Process	GO_REF:0000002	InterPro:IPR020849	InterPro	20141101
P61227	Rap2b	Ras-related protein Rap-2b	IEA	GO:0007165	signal transduction	Process	GO_REF:0000002	InterPro:IPR020849	InterPro	20141101
P61227	Rap2b	Ras-related protein Rap-2b	IEA	GO:0007264	small GTPase mediated signal transduction	Process	GO_REF:0000002	InterPro:IPR001806	InterPro	20141101
P61227	Rap2b	Ras-related protein Rap-2b	IEA	GO:0030336	negative regulation of cell migration	Process	GO_REF:0000019	Ensembl:ENSMUSP00000038841	Ensembl	20141101
P61227	Rap2b	Ras-related protein Rap-2b	IEA	GO:0031954	positive regulation of protein autophosphorylation	Process	GO_REF:0000019	Ensembl:ENSMUSP00000038841	Ensembl	20141101
P61227	Rap2b	Ras-related protein Rap-2b	IEA	GO:0032486	Rap protein signal transduction	Process	GO_REF:0000019	Ensembl:ENSMUSP00000038841	Ensembl	20141101
P61227	Rap2b	Ras-related protein Rap-2b	ISS	GO:0032486	Rap protein signal transduction	Process	GO_REF:0000024	UniProtKB:P61226	UniProt	20100915
P61227	Rap2b	Ras-related protein Rap-2b	IEA	GO:0061097	regulation of protein tyrosine kinase activity	Process	GO_REF:0000019	Ensembl:ENSMUSP00000038841	Ensembl	20141101
P61227	Rap2b	Ras-related protein Rap-2b	ISS	GO:0061097	regulation of protein tyrosine kinase activity	Process	GO_REF:0000024	UniProtKB:P61226	UniProt	20100915
P61980	Hnrnpk	Heterogeneous nuclear ribonucleoprotein K	IEA	GO:0006351	transcription, DNA-templated	Process	GO_REF:0000037	UniProtKB-KW:KW-0804	UniProt	20141101
P61980	Hnrnpk	Heterogeneous nuclear ribonucleoprotein K	IEA	GO:0006355	regulation of transcription, DNA-templated	Process	GO_REF:0000037	UniProtKB-KW:KW-0805	UniProt	20141101
P61980	Hnrnpk	Heterogeneous nuclear ribonucleoprotein K	IEA	GO:0006397	mRNA processing	Process	GO_REF:0000037	UniProtKB-KW:KW-0507	UniProt	20141101
P61980	Hnrnpk	Heterogeneous nuclear ribonucleoprotein K	IEA	GO:0008380	RNA splicing	Process	GO_REF:0000037	UniProtKB-KW:KW-0508	UniProt	20141101
P62716	Ppp2cb	Serine/threonine-protein phosphatase 2A catalytic subunit beta isoform	IDA	GO:0006470	protein dephosphorylation	Process	PMID:16519540	-	RGD	20061115
P62716	Ppp2cb	Serine/threonine-protein phosphatase 2A catalytic subunit beta isoform	IEA	GO:0008637	apoptotic mitochondrial changes	Process	GO_REF:0000019	Ensembl:ENSMUSP00000009774	Ensembl	20141101
P62716	Ppp2cb	Serine/threonine-protein phosphatase 2A catalytic subunit beta isoform	IEA	GO:0010468	regulation of gene expression	Process	GO_REF:0000019	Ensembl:ENSMUSP00000009774	Ensembl	20141101
P62716	Ppp2cb	Serine/threonine-protein phosphatase 2A catalytic subunit beta isoform	IEA	GO:0034976	response to endoplasmic reticulum stress	Process	GO_REF:0000019	Ensembl:ENSMUSP00000009774	Ensembl	20141101
P62716	Ppp2cb	Serine/threonine-protein phosphatase 2A catalytic subunit beta isoform	IEA	GO:0042542	response to hydrogen peroxide	Process	GO_REF:0000019	Ensembl:ENSMUSP00000009774	Ensembl	20141101
P62716	Ppp2cb	Serine/threonine-protein phosphatase 2A catalytic subunit beta isoform	IEA	GO:0043161	proteasome-mediated ubiquitin-dependent protein catabolic process	Process	GO_REF:0000019	Ensembl:ENSMUSP00000009774	Ensembl	20141101
P62716	Ppp2cb	Serine/threonine-protein phosphatase 2A catalytic subunit beta isoform	IDA	GO:0046580	negative regulation of Ras protein signal transduction	Process	PMID:11884620	-	RGD	20050217
P62716	Ppp2cb	Serine/threonine-protein phosphatase 2A catalytic subunit beta isoform	IEA	GO:0046677	response to antibiotic	Process	GO_REF:0000019	Ensembl:ENSMUSP00000009774	Ensembl	20141101
P62870	Tceb2	Transcription elongation factor B polypeptide 2	IEA	GO:0006351	transcription, DNA-templated	Process	GO_REF:0000037	UniProtKB-KW:KW-0804	UniProt	20141101
P62870	Tceb2	Transcription elongation factor B polypeptide 2	IEA	GO:0006355	regulation of transcription, DNA-templated	Process	GO_REF:0000037	UniProtKB-KW:KW-0805	UniProt	20141101
P62870	Tceb2	Transcription elongation factor B polypeptide 2	IDA	GO:0006366	transcription from RNA polymerase II promoter	Process	PMID:7638163	-	GOC	20141101
P62870	Tceb2	Transcription elongation factor B polypeptide 2	IEA	GO:0016567	protein ubiquitination	Process	GO_REF:0000041	UniPathway:UPA00143	UniProt	20141101
P62870	Tceb2	Transcription elongation factor B polypeptide 2	IDA	GO:0045944	positive regulation of transcription from RNA polymerase II promoter	Process	PMID:7638163	-	RGD	20050217
P63029	Tpt1	Translationally-controlled tumor protein	IEP	GO:0007283	spermatogenesis	Process	PMID:11503212	-	RGD	20050217
P63029	Tpt1	Translationally-controlled tumor protein	TAS	GO:0008283	cell proliferation	Process	PMID:11503212	-	RGD	20050217
P63159	Hmgb1	High mobility group protein B1	IMP	GO:0000902	cell morphogenesis	Process	PMID:1885601	-	RGD	20050217
P63159	Hmgb1	High mobility group protein B1	IDA	GO:0002053	positive regulation of mesenchymal cell proliferation	Process	PMID:14744997	-	MGI	20101102
P63159	Hmgb1	High mobility group protein B1	IDA	GO:0006935	chemotaxis	Process	PMID:19139725	-	RGD	20100222
P63159	Hmgb1	High mobility group protein B1	IMP	GO:0007399	nervous system development	Process	PMID:1885601	-	RGD	20050217
P63159	Hmgb1	High mobility group protein B1	IEP	GO:0007623	circadian rhythm	Process	PMID:17226794	-	RGD	20100223
P63159	Hmgb1	High mobility group protein B1	IDA	GO:0008156	negative regulation of DNA replication	Process	PMID:18191612	-	RGD	20100223
P63159	Hmgb1	High mobility group protein B1	IDA	GO:0008284	positive regulation of cell proliferation	Process	PMID:18929840	-	RGD	20100222
P63159	Hmgb1	High mobility group protein B1	IEP	GO:0009408	response to heat	Process	PMID:20160670	-	RGD	20100219
P63159	Hmgb1	High mobility group protein B1	IEP	GO:0009749	response to glucose	Process	PMID:18596634	-	RGD	20100223
P63159	Hmgb1	High mobility group protein B1	IMP	GO:0010942	positive regulation of cell death	Process	PMID:19944723	-	RGD	20100219
P63159	Hmgb1	High mobility group protein B1	IMP	GO:0010976	positive regulation of neuron projection development	Process	PMID:11507219	-	RGD	20100226
P63159	Hmgb1	High mobility group protein B1	IMP	GO:0014911	positive regulation of smooth muscle cell migration	Process	PMID:11257120	-	RGD	20100226
P63159	Hmgb1	High mobility group protein B1	IDA	GO:0030335	positive regulation of cell migration	Process	PMID:14744997	-	MGI	20101102
P63159	Hmgb1	High mobility group protein B1	IGI	GO:0031175	neuron projection development	Process	PMID:7592757	UniProtKB:Q63495	UniProt	20100331
P63159	Hmgb1	High mobility group protein B1	IMP	GO:0031532	actin cytoskeleton reorganization	Process	PMID:11257120	-	RGD	20100226
P63159	Hmgb1	High mobility group protein B1	IDA	GO:0032392	DNA geometric change	Process	PMID:10962007	-	MGI	20101102
P63159	Hmgb1	High mobility group protein B1	IEP	GO:0032496	response to lipopolysaccharide	Process	PMID:19959191	-	RGD	20100219
P63159	Hmgb1	High mobility group protein B1	IEP	GO:0032868	response to insulin	Process	PMID:15192048	-	RGD	20100224
P63159	Hmgb1	High mobility group protein B1	IDA	GO:0033034	positive regulation of myeloid cell apoptotic process	Process	PMID:18952078	-	RGD	20100222
P63159	Hmgb1	High mobility group protein B1	IMP	GO:0034341	response to interferon-gamma	Process	PMID:18004227	-	RGD	20100223
P63159	Hmgb1	High mobility group protein B1	IEP	GO:0042493	response to drug	Process	PMID:16125245	-	RGD	20100224
P63159	Hmgb1	High mobility group protein B1	IMP	GO:0043065	positive regulation of apoptotic process	Process	PMID:16407300	-	RGD	20100224
P63159	Hmgb1	High mobility group protein B1	IMP	GO:0045663	positive regulation of myoblast differentiation	Process	PMID:15143181	-	RGD	20100224
P63159	Hmgb1	High mobility group protein B1	IDA	GO:0045931	positive regulation of mitotic cell cycle	Process	PMID:14744997	-	MGI	20101102
P63159	Hmgb1	High mobility group protein B1	IDA	GO:0050727	regulation of inflammatory response	Process	PMID:18824741	-	RGD	20100223
P63159	Hmgb1	High mobility group protein B1	IDA	GO:0050831	male-specific defense response to bacterium	Process	PMID:16997939	-	RGD	20100223
P63159	Hmgb1	High mobility group protein B1	IDA	GO:0050930	induction of positive chemotaxis	Process	PMID:14744997	-	MGI	20101102
P63159	Hmgb1	High mobility group protein B1	IMP	GO:0051450	myoblast proliferation	Process	PMID:16407300	-	RGD	20100224
P63159	Hmgb1	High mobility group protein B1	IEP	GO:0071347	cellular response to interleukin-1	Process	PMID:16354107	-	RGD	20100224
P63259	Actg1	Actin, cytoplasmic 2	IEP	GO:0051592	response to calcium ion	Process	PMID:8476030	-	RGD	20061216
P63331	Ppp2ca	Serine/threonine-protein phosphatase 2A catalytic subunit alpha isoform	IMP	GO:0000122	negative regulation of transcription from RNA polymerase II promoter	Process	PMID:18322138	-	RGD	20140715
P63331	Ppp2ca	Serine/threonine-protein phosphatase 2A catalytic subunit alpha isoform	IMP	GO:0001932	regulation of protein phosphorylation	Process	PMID:19029245	-	MGI	20101130
P63331	Ppp2ca	Serine/threonine-protein phosphatase 2A catalytic subunit alpha isoform	IMP	GO:0001933	negative regulation of protein phosphorylation	Process	PMID:18832448	-	RGD	20140714
P63331	Ppp2ca	Serine/threonine-protein phosphatase 2A catalytic subunit alpha isoform	IEP	GO:0003231	cardiac ventricle development	Process	PMID:10861850	-	RGD	20140715
P63331	Ppp2ca	Serine/threonine-protein phosphatase 2A catalytic subunit alpha isoform	IDA	GO:0006470	protein dephosphorylation	Process	PMID:16519540	-	RGD	20061115
P63331	Ppp2ca	Serine/threonine-protein phosphatase 2A catalytic subunit alpha isoform	IDA	GO:0006470	protein dephosphorylation	Process	PMID:18586681	-	RGD	20140714
P63331	Ppp2ca	Serine/threonine-protein phosphatase 2A catalytic subunit alpha isoform	IEA	GO:0007498	mesoderm development	Process	GO_REF:0000019	Ensembl:ENSMUSP00000020608	Ensembl	20141101
P63331	Ppp2ca	Serine/threonine-protein phosphatase 2A catalytic subunit alpha isoform	IEP	GO:0007507	heart development	Process	PMID:9432115	-	RGD	20140714
P63331	Ppp2ca	Serine/threonine-protein phosphatase 2A catalytic subunit alpha isoform	IMP	GO:0010469	regulation of receptor activity	Process	PMID:19029245	-	MGI	20101202
P63331	Ppp2ca	Serine/threonine-protein phosphatase 2A catalytic subunit alpha isoform	IEA	GO:0010719	negative regulation of epithelial to mesenchymal transition	Process	GO_REF:0000019	Ensembl:ENSP00000418447	Ensembl	20141101
P63331	Ppp2ca	Serine/threonine-protein phosphatase 2A catalytic subunit alpha isoform	IMP	GO:0031952	regulation of protein autophosphorylation	Process	PMID:19029245	-	MGI	20101202
P63331	Ppp2ca	Serine/threonine-protein phosphatase 2A catalytic subunit alpha isoform	IEP	GO:0032869	cellular response to insulin stimulus	Process	PMID:11884620	-	RGD	20140716
P63331	Ppp2ca	Serine/threonine-protein phosphatase 2A catalytic subunit alpha isoform	IMP	GO:0034049	positive regulation of protein phosphatase type 2A activity	Process	PMID:24265448	-	RGD	20140717
P63331	Ppp2ca	Serine/threonine-protein phosphatase 2A catalytic subunit alpha isoform	IDA	GO:0035307	positive regulation of protein dephosphorylation	Process	PMID:15728831	-	RGD	20140718
P63331	Ppp2ca	Serine/threonine-protein phosphatase 2A catalytic subunit alpha isoform	IMP	GO:0042176	regulation of protein catabolic process	Process	PMID:19029245	-	MGI	20101202
P63331	Ppp2ca	Serine/threonine-protein phosphatase 2A catalytic subunit alpha isoform	IMP	GO:0042992	negative regulation of transcription factor import into nucleus	Process	PMID:18322138	-	RGD	20140715
P63331	Ppp2ca	Serine/threonine-protein phosphatase 2A catalytic subunit alpha isoform	IMP	GO:0043065	positive regulation of apoptotic process	Process	PMID:18322138	-	RGD	20140715
P63331	Ppp2ca	Serine/threonine-protein phosphatase 2A catalytic subunit alpha isoform	IMP	GO:0043280	positive regulation of cysteine-type endopeptidase activity involved in apoptotic process	Process	PMID:18322138	-	RGD	20140715
P63331	Ppp2ca	Serine/threonine-protein phosphatase 2A catalytic subunit alpha isoform	IEA	GO:0051321	meiotic cell cycle	Process	GO_REF:0000037	UniProtKB-KW:KW-0469	UniProt	20141101
P63331	Ppp2ca	Serine/threonine-protein phosphatase 2A catalytic subunit alpha isoform	IMP	GO:0070208	protein heterotrimerization	Process	PMID:19029245	-	MGI	20101202
P63331	Ppp2ca	Serine/threonine-protein phosphatase 2A catalytic subunit alpha isoform	IEP	GO:0071277	cellular response to calcium ion	Process	PMID:18322138	-	RGD	20140715
P63331	Ppp2ca	Serine/threonine-protein phosphatase 2A catalytic subunit alpha isoform	IEP	GO:0071333	cellular response to glucose stimulus	Process	PMID:22509362	-	RGD	20140717
P63331	Ppp2ca	Serine/threonine-protein phosphatase 2A catalytic subunit alpha isoform	IMP	GO:0071333	cellular response to glucose stimulus	Process	PMID:24265448	-	RGD	20140717
P63331	Ppp2ca	Serine/threonine-protein phosphatase 2A catalytic subunit alpha isoform	IEP	GO:0071345	cellular response to cytokine stimulus	Process	PMID:14567976	-	RGD	20140718
P63331	Ppp2ca	Serine/threonine-protein phosphatase 2A catalytic subunit alpha isoform	IEP	GO:0071361	cellular response to ethanol	Process	PMID:20224005	-	RGD	20140716
P63331	Ppp2ca	Serine/threonine-protein phosphatase 2A catalytic subunit alpha isoform	IEP	GO:0071372	cellular response to follicle-stimulating hormone stimulus	Process	PMID:18372231	-	RGD	20140715
P63331	Ppp2ca	Serine/threonine-protein phosphatase 2A catalytic subunit alpha isoform	IEP	GO:0071383	cellular response to steroid hormone stimulus	Process	PMID:18079279	-	RGD	20140717
P63331	Ppp2ca	Serine/threonine-protein phosphatase 2A catalytic subunit alpha isoform	IEA	GO:0071902	positive regulation of protein serine/threonine kinase activity	Process	GO_REF:0000019	Ensembl:ENSP00000418447	Ensembl	20141101
P63331	Ppp2ca	Serine/threonine-protein phosphatase 2A catalytic subunit alpha isoform	IMP	GO:1901020	negative regulation of calcium ion transmembrane transporter activity	Process	PMID:15728831	-	RGD	20140718
P69897	Tubb5	Tubulin beta-5 chain	IEA	GO:0006184	GTP catabolic process	Process	GO_REF:0000002	InterPro:IPR008280|InterPro:IPR018316	InterPro	20141101
P69897	Tubb5	Tubulin beta-5 chain	IEA	GO:0007017	microtubule-based process	Process	GO_REF:0000002	InterPro:IPR000217|InterPro:IPR017975	InterPro	20141101
P69897	Tubb5	Tubulin beta-5 chain	IEA	GO:0007017	microtubule-based process	Process	GO_REF:0000019	Ensembl:ENSMUSP00000001566	Ensembl	20141101
P69897	Tubb5	Tubulin beta-5 chain	ND	GO:0008150	biological_process	Process	GO_REF:0000015	-	RGD	20100319
P69897	Tubb5	Tubulin beta-5 chain	IEA	GO:0009987	cellular process	Process	GO_REF:0000019	Ensembl:ENSP00000339001	Ensembl	20141101
P69897	Tubb5	Tubulin beta-5 chain	IEA	GO:0051225	spindle assembly	Process	GO_REF:0000019	Ensembl:ENSMUSP00000001566	Ensembl	20141101
P69897	Tubb5	Tubulin beta-5 chain	IEA	GO:0051258	protein polymerization	Process	GO_REF:0000002	InterPro:IPR008280|InterPro:IPR018316	InterPro	20141101
P85971	Pgls	6-phosphogluconolactonase	IEA	GO:0005975	carbohydrate metabolic process	Process	GO_REF:0000002	InterPro:IPR005900|InterPro:IPR006148	InterPro	20141101
P85971	Pgls	6-phosphogluconolactonase	IEA	GO:0006098	pentose-phosphate shunt	Process	GO_REF:0000002	InterPro:IPR005900	InterPro	20141101
P85971	Pgls	6-phosphogluconolactonase	IEA	GO:0006098	pentose-phosphate shunt	Process	GO_REF:0000041	UniPathway:UPA00115	UniProt	20141101
P85971	Pgls	6-phosphogluconolactonase	IDA	GO:0009051	pentose-phosphate shunt, oxidative branch	Process	PMID:971315	-	RGD	20090721
Q07936	Anxa2	Annexin A2	IEA	GO:0001525	angiogenesis	Process	GO_REF:0000019	Ensembl:ENSMUSP00000034756	Ensembl	20141101
Q07936	Anxa2	Annexin A2	IEA	GO:0001525	angiogenesis	Process	GO_REF:0000019	Ensembl:ENSP00000346032	Ensembl	20141101
Q07936	Anxa2	Annexin A2	IEA	GO:0001765	membrane raft assembly	Process	GO_REF:0000019	Ensembl:ENSP00000346032	Ensembl	20141101
Q07936	Anxa2	Annexin A2	IMP	GO:0001934	positive regulation of protein phosphorylation	Process	PMID:19193640	-	RGD	20130402
Q07936	Anxa2	Annexin A2	IEA	GO:0006900	membrane budding	Process	GO_REF:0000019	Ensembl:ENSP00000346032	Ensembl	20141101
Q07936	Anxa2	Annexin A2	IMP	GO:0007589	body fluid secretion	Process	PMID:18332131	-	RGD	20090406
Q07936	Anxa2	Annexin A2	IEA	GO:0030199	collagen fibril organization	Process	GO_REF:0000019	Ensembl:ENSMUSP00000034756	Ensembl	20141101
Q07936	Anxa2	Annexin A2	IEA	GO:0031340	positive regulation of vesicle fusion	Process	GO_REF:0000019	Ensembl:ENSP00000346032	Ensembl	20141101
Q07936	Anxa2	Annexin A2	IEA	GO:0036035	osteoclast development	Process	GO_REF:0000019	Ensembl:ENSP00000346032	Ensembl	20141101
Q07936	Anxa2	Annexin A2	IEA	GO:0042730	fibrinolysis	Process	GO_REF:0000019	Ensembl:ENSMUSP00000034756	Ensembl	20141101
Q07936	Anxa2	Annexin A2	IEA	GO:0043086	negative regulation of catalytic activity	Process	GO_REF:0000002	InterPro:IPR002389	GOC	20141101
Q07936	Anxa2	Annexin A2	IEA	GO:0043086	negative regulation of catalytic activity	Process	GO_REF:0000019	Ensembl:ENSP00000346032	GOC	20141101
Q07936	Anxa2	Annexin A2	IMP	GO:0048146	positive regulation of fibroblast proliferation	Process	PMID:19193640	-	RGD	20130402
Q07936	Anxa2	Annexin A2	IEA	GO:0051099	positive regulation of binding	Process	GO_REF:0000019	Ensembl:ENSMUSP00000034756	Ensembl	20141101
Q07936	Anxa2	Annexin A2	IEA	GO:0051290	protein heterotetramerization	Process	GO_REF:0000019	Ensembl:ENSP00000346032	Ensembl	20141101
Q07936	Anxa2	Annexin A2	TAS	GO:0051917	regulation of fibrinolysis	Process	PMID:11739291	-	RGD	20060418
Q07936	Anxa2	Annexin A2	IEA	GO:0071229	cellular response to acid chemical	Process	GO_REF:0000019	Ensembl:ENSMUSP00000034756	Ensembl	20141101
Q07936	Anxa2	Annexin A2	IMP	GO:0072661	protein targeting to plasma membrane	Process	PMID:19193640	-	RGD	20130402
Q3KRD8	Eif6	Eukaryotic translation initiation factor 6	IEA	GO:0000054	ribosomal subunit export from nucleus	Process	GO_REF:0000020	HAMAP:MF_03132	UniProt	20141101
Q3KRD8	Eif6	Eukaryotic translation initiation factor 6	IEA	GO:0006412	translation	Process	GO_REF:0000037	UniProtKB-KW:KW-0648	UniProt	20141101
Q3KRD8	Eif6	Eukaryotic translation initiation factor 6	IEA	GO:0006413	translational initiation	Process	GO_REF:0000020	HAMAP:MF_03132	UniProt	20141101
Q3KRD8	Eif6	Eukaryotic translation initiation factor 6	IEA	GO:0006413	translational initiation	Process	GO_REF:0000037	UniProtKB-KW:KW-0396	UniProt	20141101
Q3KRD8	Eif6	Eukaryotic translation initiation factor 6	IEA	GO:0042254	ribosome biogenesis	Process	GO_REF:0000037	UniProtKB-KW:KW-0690	UniProt	20141101
Q3KRD8	Eif6	Eukaryotic translation initiation factor 6	IEA	GO:0042256	mature ribosome assembly	Process	GO_REF:0000002	InterPro:IPR002769	InterPro	20141101
Q3KRD8	Eif6	Eukaryotic translation initiation factor 6	IEA	GO:0042256	mature ribosome assembly	Process	GO_REF:0000020	HAMAP:MF_03132	UniProt	20141101
Q3KRD8	Eif6	Eukaryotic translation initiation factor 6	IEA	GO:0042273	ribosomal large subunit biogenesis	Process	GO_REF:0000020	HAMAP:MF_03132	UniProt	20141101
Q4FZT0	Stoml2	Stomatin-like protein 2, mitochondrial	IEA	GO:0006851	mitochondrial calcium ion transport	Process	GO_REF:0000019	Ensembl:ENSP00000348886	Ensembl	20141101
Q4FZT0	Stoml2	Stomatin-like protein 2, mitochondrial	ISS	GO:0006851	mitochondrial calcium ion transport	Process	GO_REF:0000024	UniProtKB:Q9UJZ1	UniProt	20130218
Q4FZT0	Stoml2	Stomatin-like protein 2, mitochondrial	IEA	GO:0006874	cellular calcium ion homeostasis	Process	GO_REF:0000019	Ensembl:ENSP00000348886	Ensembl	20141101
Q4FZT0	Stoml2	Stomatin-like protein 2, mitochondrial	ISS	GO:0006874	cellular calcium ion homeostasis	Process	GO_REF:0000024	UniProtKB:Q9UJZ1	UniProt	20130218
Q4FZT0	Stoml2	Stomatin-like protein 2, mitochondrial	IEA	GO:0007005	mitochondrion organization	Process	GO_REF:0000019	Ensembl:ENSP00000348886	Ensembl	20141101
Q4FZT0	Stoml2	Stomatin-like protein 2, mitochondrial	ISS	GO:0007005	mitochondrion organization	Process	GO_REF:0000024	UniProtKB:Q9UJZ1	UniProt	20130218
Q4FZT0	Stoml2	Stomatin-like protein 2, mitochondrial	IEA	GO:0010876	lipid localization	Process	GO_REF:0000019	Ensembl:ENSMUSP00000030169	Ensembl	20141101
Q4FZT0	Stoml2	Stomatin-like protein 2, mitochondrial	ISS	GO:0010876	lipid localization	Process	GO_REF:0000024	UniProtKB:Q99JB2	UniProt	20130218
Q4FZT0	Stoml2	Stomatin-like protein 2, mitochondrial	IEA	GO:0010918	positive regulation of mitochondrial membrane potential	Process	GO_REF:0000019	Ensembl:ENSP00000348886	Ensembl	20141101
Q4FZT0	Stoml2	Stomatin-like protein 2, mitochondrial	ISS	GO:0010918	positive regulation of mitochondrial membrane potential	Process	GO_REF:0000024	UniProtKB:Q9UJZ1	UniProt	20130218
Q4FZT0	Stoml2	Stomatin-like protein 2, mitochondrial	IEA	GO:0032623	interleukin-2 production	Process	GO_REF:0000019	Ensembl:ENSMUSP00000030169	Ensembl	20141101
Q4FZT0	Stoml2	Stomatin-like protein 2, mitochondrial	ISS	GO:0032623	interleukin-2 production	Process	GO_REF:0000024	UniProtKB:Q99JB2	UniProt	20130218
Q4FZT0	Stoml2	Stomatin-like protein 2, mitochondrial	IEA	GO:0034982	mitochondrial protein processing	Process	GO_REF:0000019	Ensembl:ENSMUSP00000030169	Ensembl	20141101
Q4FZT0	Stoml2	Stomatin-like protein 2, mitochondrial	ISS	GO:0034982	mitochondrial protein processing	Process	GO_REF:0000024	UniProtKB:Q99JB2	UniProt	20130218
Q4FZT0	Stoml2	Stomatin-like protein 2, mitochondrial	IEA	GO:0035710	CD4-positive, alpha-beta T cell activation	Process	GO_REF:0000019	Ensembl:ENSMUSP00000030169	Ensembl	20141101
Q4FZT0	Stoml2	Stomatin-like protein 2, mitochondrial	ISS	GO:0035710	CD4-positive, alpha-beta T cell activation	Process	GO_REF:0000024	UniProtKB:Q99JB2	UniProt	20130218
Q4FZT0	Stoml2	Stomatin-like protein 2, mitochondrial	IEA	GO:0042776	mitochondrial ATP synthesis coupled proton transport	Process	GO_REF:0000019	Ensembl:ENSMUSP00000030169	Ensembl	20141101
Q4FZT0	Stoml2	Stomatin-like protein 2, mitochondrial	IEA	GO:0042776	mitochondrial ATP synthesis coupled proton transport	Process	GO_REF:0000019	Ensembl:ENSP00000348886	Ensembl	20141101
Q4FZT0	Stoml2	Stomatin-like protein 2, mitochondrial	ISS	GO:0042776	mitochondrial ATP synthesis coupled proton transport	Process	GO_REF:0000024	UniProtKB:Q9UJZ1	UniProt	20130218
Q4FZT0	Stoml2	Stomatin-like protein 2, mitochondrial	IEA	GO:0050852	T cell receptor signaling pathway	Process	GO_REF:0000019	Ensembl:ENSP00000348886	Ensembl	20141101
Q4FZT0	Stoml2	Stomatin-like protein 2, mitochondrial	ISS	GO:0050852	T cell receptor signaling pathway	Process	GO_REF:0000024	UniProtKB:Q9UJZ1	UniProt	20130218
Q4FZT0	Stoml2	Stomatin-like protein 2, mitochondrial	IEA	GO:0051259	protein oligomerization	Process	GO_REF:0000019	Ensembl:ENSP00000348886	Ensembl	20141101
Q4FZT0	Stoml2	Stomatin-like protein 2, mitochondrial	ISS	GO:0051259	protein oligomerization	Process	GO_REF:0000024	UniProtKB:Q9UJZ1	UniProt	20130218
Q4FZT0	Stoml2	Stomatin-like protein 2, mitochondrial	IEA	GO:0090297	positive regulation of mitochondrial DNA replication	Process	GO_REF:0000019	Ensembl:ENSP00000348886	Ensembl	20141101
Q4FZT0	Stoml2	Stomatin-like protein 2, mitochondrial	ISS	GO:0090297	positive regulation of mitochondrial DNA replication	Process	GO_REF:0000024	UniProtKB:Q9UJZ1	UniProt	20130218
Q4FZT0	Stoml2	Stomatin-like protein 2, mitochondrial	IEA	GO:1900210	positive regulation of cardiolipin metabolic process	Process	GO_REF:0000019	Ensembl:ENSP00000348886	Ensembl	20141101
Q4FZT0	Stoml2	Stomatin-like protein 2, mitochondrial	ISS	GO:1900210	positive regulation of cardiolipin metabolic process	Process	GO_REF:0000024	UniProtKB:Q9UJZ1	UniProt	20130218
Q4FZT0	Stoml2	Stomatin-like protein 2, mitochondrial	IEA	GO:1990046	stress-induced mitochondrial fusion	Process	GO_REF:0000019	Ensembl:ENSMUSP00000030169	Ensembl	20141101
Q4FZT0	Stoml2	Stomatin-like protein 2, mitochondrial	ISS	GO:1990046	stress-induced mitochondrial fusion	Process	GO_REF:0000024	UniProtKB:Q99JB2	UniProt	20130218
Q4KM87	Actl6a	Protein Actl6a	IEA	GO:0003407	neural retina development	Process	GO_REF:0000019	Ensembl:ENSP00000397552	Ensembl	20141101
Q4KM87	Actl6a	Protein Actl6a	IEA	GO:0006338	chromatin remodeling	Process	GO_REF:0000019	Ensembl:ENSMUSP00000029214	Ensembl	20141101
Q4KM87	Actl6a	Protein Actl6a	IEA	GO:0006338	chromatin remodeling	Process	GO_REF:0000019	Ensembl:ENSP00000397552	Ensembl	20141101
Q4KM87	Actl6a	Protein Actl6a	IEA	GO:0007399	nervous system development	Process	GO_REF:0000019	Ensembl:ENSMUSP00000029214	Ensembl	20141101
Q4KM87	Actl6a	Protein Actl6a	IEP	GO:0021510	spinal cord development	Process	PMID:23677776	-	RGD	20141016
Q4KM87	Actl6a	Protein Actl6a	IEA	GO:0043044	ATP-dependent chromatin remodeling	Process	GO_REF:0000019	Ensembl:ENSP00000397552	Ensembl	20141101
Q4KM87	Actl6a	Protein Actl6a	IEA	GO:0043967	histone H4 acetylation	Process	GO_REF:0000019	Ensembl:ENSP00000397552	Ensembl	20141101
Q4KM87	Actl6a	Protein Actl6a	IEA	GO:0043968	histone H2A acetylation	Process	GO_REF:0000019	Ensembl:ENSP00000397552	Ensembl	20141101
Q5I0H3	Sumo1	Small ubiquitin-related modifier 1	IEA	GO:0006355	regulation of transcription, DNA-templated	Process	GO_REF:0000019	Ensembl:ENSMUSP00000088935	Ensembl	20141101
Q5I0H3	Sumo1	Small ubiquitin-related modifier 1	IEA	GO:0016925	protein sumoylation	Process	GO_REF:0000019	Ensembl:ENSP00000376077	Ensembl	20141101
Q5I0H3	Sumo1	Small ubiquitin-related modifier 1	ISS	GO:0016925	protein sumoylation	Process	GO_REF:0000024	UniProtKB:P63165	UniProt	20140721
Q5I0H3	Sumo1	Small ubiquitin-related modifier 1	IEA	GO:0030578	PML body organization	Process	GO_REF:0000019	Ensembl:ENSMUSP00000088935	Ensembl	20141101
Q5I0H3	Sumo1	Small ubiquitin-related modifier 1	IEA	GO:0031334	positive regulation of protein complex assembly	Process	GO_REF:0000019	Ensembl:ENSP00000376077	Ensembl	20141101
Q5I0H3	Sumo1	Small ubiquitin-related modifier 1	IEA	GO:0032436	positive regulation of proteasomal ubiquitin-dependent protein catabolic process	Process	GO_REF:0000019	Ensembl:ENSP00000376077	Ensembl	20141101
Q5I0H3	Sumo1	Small ubiquitin-related modifier 1	IEA	GO:0043392	negative regulation of DNA binding	Process	GO_REF:0000019	Ensembl:ENSP00000376077	Ensembl	20141101
Q5I0H3	Sumo1	Small ubiquitin-related modifier 1	IEA	GO:0043433	negative regulation of sequence-specific DNA binding transcription factor activity	Process	GO_REF:0000019	Ensembl:ENSP00000376077	Ensembl	20141101
Q5I0H3	Sumo1	Small ubiquitin-related modifier 1	IEA	GO:0045892	negative regulation of transcription, DNA-templated	Process	GO_REF:0000019	Ensembl:ENSP00000376077	Ensembl	20141101
Q5I0H3	Sumo1	Small ubiquitin-related modifier 1	IEA	GO:0060021	palate development	Process	GO_REF:0000019	Ensembl:ENSMUSP00000088935	Ensembl	20141101
Q5I0H3	Sumo1	Small ubiquitin-related modifier 1	ISS	GO:0060021	palate development	Process	GO_REF:0000024	UniProtKB:P63166	UniProt	20110627
Q5I0H3	Sumo1	Small ubiquitin-related modifier 1	IEA	GO:0090204	protein localization to nuclear pore	Process	GO_REF:0000019	Ensembl:ENSMUSP00000088935	Ensembl	20141101
Q5M819	Psph	Phosphoserine phosphatase	IEA	GO:0006563	L-serine metabolic process	Process	GO_REF:0000019	Ensembl:ENSP00000378854	Ensembl	20141101
Q5M819	Psph	Phosphoserine phosphatase	ISS	GO:0006563	L-serine metabolic process	Process	GO_REF:0000024	UniProtKB:P78330	UniProt	20101011
Q5M819	Psph	Phosphoserine phosphatase	IEA	GO:0006564	L-serine biosynthetic process	Process	GO_REF:0000002	InterPro:IPR004469|InterPro:IPR023190	InterPro	20141101
Q5M819	Psph	Phosphoserine phosphatase	IBA	GO:0006564	L-serine biosynthetic process	Process	GO_REF:0000033	PANTHER:PTN000000002	RefGenome	20100922
Q5M819	Psph	Phosphoserine phosphatase	IEA	GO:0006564	L-serine biosynthetic process	Process	GO_REF:0000037	UniProtKB-KW:KW-0718	UniProt	20141101
Q5M819	Psph	Phosphoserine phosphatase	IEA	GO:0008152	metabolic process	Process	GO_REF:0000002	InterPro:IPR006383	InterPro	20141101
Q5M819	Psph	Phosphoserine phosphatase	IEA	GO:0008652	cellular amino acid biosynthetic process	Process	GO_REF:0000037	UniProtKB-KW:KW-0028	UniProt	20141101
Q5M819	Psph	Phosphoserine phosphatase	IEP	GO:0009612	response to mechanical stimulus	Process	PMID:16864689	-	RGD	20090612
Q5M819	Psph	Phosphoserine phosphatase	IBA	GO:0016311	dephosphorylation	Process	GO_REF:0000033	PANTHER:PTN000000001	RefGenome	20140505
Q5M819	Psph	Phosphoserine phosphatase	IEP	GO:0031667	response to nutrient levels	Process	PMID:3004357	-	RGD	20090612
Q5M819	Psph	Phosphoserine phosphatase	IEP	GO:0033574	response to testosterone	Process	PMID:172314	-	RGD	20090616
Q5RJK5	Cbx3	Chromobox homolog 3 (HP1 gamma homolog, Drosophila), isoform CRA_a	IEP	GO:0071549	cellular response to dexamethasone stimulus	Process	PMID:21368868	-	RGD	20141006
Q5RJR2	Twf1	Twinfilin-1	IEA	GO:0018108	peptidyl-tyrosine phosphorylation	Process	GO_REF:0000019	Ensembl:ENSMUSP00000023087	Ensembl	20141101
Q5RJR2	Twf1	Twinfilin-1	IEA	GO:0030837	negative regulation of actin filament polymerization	Process	GO_REF:0000002	InterPro:IPR028458	InterPro	20141101
Q5RJR2	Twf1	Twinfilin-1	IEA	GO:0030837	negative regulation of actin filament polymerization	Process	GO_REF:0000019	Ensembl:ENSMUSP00000023087	Ensembl	20141101
Q5RJR2	Twf1	Twinfilin-1	IEA	GO:0042989	sequestering of actin monomers	Process	GO_REF:0000019	Ensembl:ENSMUSP00000023087	Ensembl	20141101
Q5RJR2	Twf1	Twinfilin-1	IEA	GO:0043538	regulation of actin phosphorylation	Process	GO_REF:0000019	Ensembl:ENSP00000449428	Ensembl	20141101
Q5RJR2	Twf1	Twinfilin-1	IEA	GO:0051016	barbed-end actin filament capping	Process	GO_REF:0000019	Ensembl:ENSMUSP00000023087	Ensembl	20141101
Q5RK09	Eif3g	Eukaryotic translation initiation factor 3 subunit G	IEA	GO:0001731	formation of translation preinitiation complex	Process	GO_REF:0000020	HAMAP:MF_03006	UniProt	20141101
Q5RK09	Eif3g	Eukaryotic translation initiation factor 3 subunit G	IEA	GO:0006412	translation	Process	GO_REF:0000037	UniProtKB-KW:KW-0648	UniProt	20141101
Q5RK09	Eif3g	Eukaryotic translation initiation factor 3 subunit G	IEA	GO:0006413	translational initiation	Process	GO_REF:0000019	Ensembl:ENSMUSP00000004206	Ensembl	20141101
Q5RK09	Eif3g	Eukaryotic translation initiation factor 3 subunit G	IEA	GO:0006413	translational initiation	Process	GO_REF:0000020	HAMAP:MF_03006	UniProt	20141101
Q5RK09	Eif3g	Eukaryotic translation initiation factor 3 subunit G	ISS	GO:0006413	translational initiation	Process	GO_REF:0000024	UniProtKB:O75821	UniProt	20090528
Q5RK09	Eif3g	Eukaryotic translation initiation factor 3 subunit G	IEA	GO:0006413	translational initiation	Process	GO_REF:0000037	UniProtKB-KW:KW-0396	UniProt	20141101
Q5RK09	Eif3g	Eukaryotic translation initiation factor 3 subunit G	IEA	GO:0006446	regulation of translational initiation	Process	GO_REF:0000020	HAMAP:MF_03006	UniProt	20141101
Q5RKI1	Eif4a2	Eukaryotic initiation factor 4A-II	IEA	GO:0006200	ATP catabolic process	Process	GO_REF:0000002	InterPro:IPR000629	GOC	20141101
Q5RKI1	Eif4a2	Eukaryotic initiation factor 4A-II	IEA	GO:0006412	translation	Process	GO_REF:0000037	UniProtKB-KW:KW-0648	UniProt	20141101
Q5RKI1	Eif4a2	Eukaryotic initiation factor 4A-II	IEA	GO:0006413	translational initiation	Process	GO_REF:0000037	UniProtKB-KW:KW-0396	UniProt	20141101
Q5U2R7	Mesdc2	LDLR chaperone MESD	IEA	GO:0006457	protein folding	Process	GO_REF:0000019	Ensembl:ENSMUSP00000091768	Ensembl	20141101
Q5U2R7	Mesdc2	LDLR chaperone MESD	ISS	GO:0006457	protein folding	Process	GO_REF:0000024	UniProtKB:Q9ERE7	UniProt	20110622
Q5U2R7	Mesdc2	LDLR chaperone MESD	IEA	GO:0016055	Wnt signaling pathway	Process	GO_REF:0000037	UniProtKB-KW:KW-0879	UniProt	20141101
Q5U2R7	Mesdc2	LDLR chaperone MESD	IEA	GO:0034394	protein localization to cell surface	Process	GO_REF:0000019	Ensembl:ENSMUSP00000091768	Ensembl	20141101
Q5XI72	Eif4h	Eukaryotic translation initiation factor 4H	IEA	GO:0006412	translation	Process	GO_REF:0000037	UniProtKB-KW:KW-0648	UniProt	20141101
Q5XI72	Eif4h	Eukaryotic translation initiation factor 4H	IEA	GO:0006413	translational initiation	Process	GO_REF:0000037	UniProtKB-KW:KW-0396	UniProt	20141101
Q5XI72	Eif4h	Eukaryotic translation initiation factor 4H	IEA	GO:0019953	sexual reproduction	Process	GO_REF:0000019	Ensembl:ENSMUSP00000048833	Ensembl	20141101
Q5XI72	Eif4h	Eukaryotic translation initiation factor 4H	IEA	GO:0048589	developmental growth	Process	GO_REF:0000019	Ensembl:ENSMUSP00000048833	Ensembl	20141101
Q5XIG8	Strap	Serine-threonine kinase receptor-associated protein	ISS	GO:0000387	spliceosomal snRNP assembly	Process	GO_REF:0000024	UniProtKB:Q9Y3F4	UniProt	20131211
Q5XIG8	Strap	Serine-threonine kinase receptor-associated protein	IEA	GO:0006397	mRNA processing	Process	GO_REF:0000037	UniProtKB-KW:KW-0507	UniProt	20141101
Q5XIG8	Strap	Serine-threonine kinase receptor-associated protein	IEA	GO:0008380	RNA splicing	Process	GO_REF:0000037	UniProtKB-KW:KW-0508	UniProt	20141101
Q62651	Ech1	Delta(3,5)-Delta(2,4)-dienoyl-CoA isomerase, mitochondrial	IEA	GO:0006629	lipid metabolic process	Process	GO_REF:0000037	UniProtKB-KW:KW-0443	UniProt	20141101
Q62651	Ech1	Delta(3,5)-Delta(2,4)-dienoyl-CoA isomerase, mitochondrial	IEA	GO:0006631	fatty acid metabolic process	Process	GO_REF:0000037	UniProtKB-KW:KW-0276	UniProt	20141101
Q62651	Ech1	Delta(3,5)-Delta(2,4)-dienoyl-CoA isomerase, mitochondrial	IEA	GO:0006635	fatty acid beta-oxidation	Process	GO_REF:0000041	UniPathway:UPA00659	UniProt	20141101
Q62651	Ech1	Delta(3,5)-Delta(2,4)-dienoyl-CoA isomerase, mitochondrial	IEA	GO:0008152	metabolic process	Process	GO_REF:0000002	InterPro:IPR001753|InterPro:IPR018376	InterPro	20141101
Q63570	Psmc4	26S protease regulatory subunit 6B	IEA	GO:0001824	blastocyst development	Process	GO_REF:0000019	Ensembl:ENSMUSP00000032824	Ensembl	20141101
Q63570	Psmc4	26S protease regulatory subunit 6B	TAS	GO:0006200	ATP catabolic process	Process	PMID:8607789	-	GOC	20141101
Q63570	Psmc4	26S protease regulatory subunit 6B	IEA	GO:0030163	protein catabolic process	Process	GO_REF:0000002	InterPro:IPR005937	InterPro	20141101
Q63598	Pls3	Plastin-3	IEP	GO:0042491	auditory receptor cell differentiation	Process	PMID:12378542	-	RGD	20050217
Q641W2	Myg1	UPF0160 protein MYG1, mitochondrial	ND	GO:0008150	biological_process	Process	GO_REF:0000015	-	RGD	20080707
Q641W2	Myg1	UPF0160 protein MYG1, mitochondrial	IEA	GO:0035641	locomotory exploration behavior	Process	GO_REF:0000019	Ensembl:ENSMUSP00000109312	Ensembl	20141101
Q66H12	Naga	Alpha-N-acetylgalactosaminidase	IEA	GO:0005975	carbohydrate metabolic process	Process	GO_REF:0000002	InterPro:IPR000111|InterPro:IPR002241	InterPro	20141101
Q66H12	Naga	Alpha-N-acetylgalactosaminidase	ND	GO:0008150	biological_process	Process	GO_REF:0000015	-	RGD	20070314
Q66H12	Naga	Alpha-N-acetylgalactosaminidase	IEA	GO:0008152	metabolic process	Process	GO_REF:0000037	UniProtKB-KW:KW-0326	UniProt	20141101
Q66H12	Naga	Alpha-N-acetylgalactosaminidase	IBA	GO:0009311	oligosaccharide metabolic process	Process	GO_REF:0000033	PANTHER:PTN000155295	RefGenome	20140519
Q66H12	Naga	Alpha-N-acetylgalactosaminidase	IEA	GO:0016052	carbohydrate catabolic process	Process	GO_REF:0000019	Ensembl:ENSP00000379680	Ensembl	20141101
Q66H12	Naga	Alpha-N-acetylgalactosaminidase	ISS	GO:0016052	carbohydrate catabolic process	Process	GO_REF:0000024	UniProtKB:P17050	UniProt	20091105
Q66H12	Naga	Alpha-N-acetylgalactosaminidase	IBA	GO:0016139	glycoside catabolic process	Process	GO_REF:0000033	PANTHER:PTN000155295	RefGenome	20140519
Q66H12	Naga	Alpha-N-acetylgalactosaminidase	IEA	GO:0019377	glycolipid catabolic process	Process	GO_REF:0000019	Ensembl:ENSP00000379680	Ensembl	20141101
Q66H12	Naga	Alpha-N-acetylgalactosaminidase	ISS	GO:0019377	glycolipid catabolic process	Process	GO_REF:0000024	UniProtKB:P17050	UniProt	20091105
Q66H12	Naga	Alpha-N-acetylgalactosaminidase	IBA	GO:0046477	glycosylceramide catabolic process	Process	GO_REF:0000033	PANTHER:PTN000155295	RefGenome	20140519
Q66HD0	Hsp90b1	Endoplasmin	IEA	GO:0006457	protein folding	Process	GO_REF:0000002	InterPro:IPR001404|InterPro:IPR019805	InterPro	20141101
Q66HD0	Hsp90b1	Endoplasmin	IEA	GO:0006950	response to stress	Process	GO_REF:0000002	InterPro:IPR001404|InterPro:IPR019805	InterPro	20141101
Q66HD0	Hsp90b1	Endoplasmin	ISS	GO:0030433	ER-associated ubiquitin-dependent protein catabolic process	Process	GO_REF:0000024	UniProtKB:P14625	UniProt	20090903
Q66HR2	Mapre1	Microtubule-associated protein RP/EB family member 1	IEA	GO:0007049	cell cycle	Process	GO_REF:0000037	UniProtKB-KW:KW-0131	UniProt	20141101
Q66HR2	Mapre1	Microtubule-associated protein RP/EB family member 1	IEA	GO:0007067	mitotic nuclear division	Process	GO_REF:0000037	UniProtKB-KW:KW-0498	UniProt	20141101
Q66HR2	Mapre1	Microtubule-associated protein RP/EB family member 1	IEA	GO:0031113	regulation of microtubule polymerization	Process	GO_REF:0000002	InterPro:IPR027739	InterPro	20141101
Q66HR2	Mapre1	Microtubule-associated protein RP/EB family member 1	ISS	GO:0035372	protein localization to microtubule	Process	GO_REF:0000024	UniProtKB:Q15691	UniProt	20100401
Q66HR2	Mapre1	Microtubule-associated protein RP/EB family member 1	IEA	GO:0051301	cell division	Process	GO_REF:0000002	InterPro:IPR027739	InterPro	20141101
Q66HR2	Mapre1	Microtubule-associated protein RP/EB family member 1	IEA	GO:0051301	cell division	Process	GO_REF:0000037	UniProtKB-KW:KW-0132	UniProt	20141101
Q68A21	Purb	Transcriptional activator protein Pur-beta	IEA	GO:0006351	transcription, DNA-templated	Process	GO_REF:0000037	UniProtKB-KW:KW-0804	UniProt	20141101
Q68A21	Purb	Transcriptional activator protein Pur-beta	IEA	GO:0006355	regulation of transcription, DNA-templated	Process	GO_REF:0000037	UniProtKB-KW:KW-0805	UniProt	20141101
Q68A21	Purb	Transcriptional activator protein Pur-beta	IDA	GO:0017148	negative regulation of translation	Process	PMID:12933792	-	GOC	20141101
Q68A21	Purb	Transcriptional activator protein Pur-beta	IDA	GO:0045892	negative regulation of transcription, DNA-templated	Process	PMID:12933792	-	HGNC	20061230
Q6IUR5	Nenf	Neudesin	IEA	GO:0043410	positive regulation of MAPK cascade	Process	GO_REF:0000019	Ensembl:ENSMUSP00000046311	Ensembl	20141101
Q6P9T8	Tubb4b	Tubulin beta-4B chain	IEA	GO:0006184	GTP catabolic process	Process	GO_REF:0000002	InterPro:IPR008280|InterPro:IPR018316	InterPro	20141101
Q6P9T8	Tubb4b	Tubulin beta-4B chain	IEA	GO:0007017	microtubule-based process	Process	GO_REF:0000002	InterPro:IPR000217|InterPro:IPR017975	InterPro	20141101
Q6P9T8	Tubb4b	Tubulin beta-4B chain	IEA	GO:0051258	protein polymerization	Process	GO_REF:0000002	InterPro:IPR008280|InterPro:IPR018316	InterPro	20141101
Q6TXE9	Eprs	Protein Eprs	IEA	GO:0006412	translation	Process	GO_REF:0000002	InterPro:IPR011035	InterPro	20141101
Q6TXE9	Eprs	Protein Eprs	IEA	GO:0006412	translation	Process	GO_REF:0000038	UniProtKB-KW:KW-0648	UniProt	20141101
Q6TXE9	Eprs	Protein Eprs	IEA	GO:0006418	tRNA aminoacylation for protein translation	Process	GO_REF:0000002	InterPro:IPR000738|InterPro:IPR001412|InterPro:IPR002314|InterPro:IPR006195|InterPro:IPR020059	InterPro	20141101
Q6TXE9	Eprs	Protein Eprs	IEA	GO:0006433	prolyl-tRNA aminoacylation	Process	GO_REF:0000002	InterPro:IPR004499|InterPro:IPR016061|InterPro:IPR017449	InterPro	20141101
Q6TXE9	Eprs	Protein Eprs	IEA	GO:0017148	negative regulation of translation	Process	GO_REF:0000019	Ensembl:ENSMUSP00000045841	Ensembl	20141101
Q6TXE9	Eprs	Protein Eprs	IEA	GO:0017148	negative regulation of translation	Process	GO_REF:0000019	Ensembl:ENSP00000355890	Ensembl	20141101
Q6TXE9	Eprs	Protein Eprs	IEA	GO:0043039	tRNA aminoacylation	Process	GO_REF:0000002	InterPro:IPR000924|InterPro:IPR020058	InterPro	20141101
Q6TXE9	Eprs	Protein Eprs	IEA	GO:0071346	cellular response to interferon-gamma	Process	GO_REF:0000019	Ensembl:ENSMUSP00000045841	Ensembl	20141101
Q6TXE9	Eprs	Protein Eprs	IEA	GO:0071346	cellular response to interferon-gamma	Process	GO_REF:0000019	Ensembl:ENSP00000355890	Ensembl	20141101
Q920J4	Txnl1	Thioredoxin-like protein 1	IEA	GO:0006662	glycerol ether metabolic process	Process	GO_REF:0000002	InterPro:IPR005746	InterPro	20141101
Q920J4	Txnl1	Thioredoxin-like protein 1	IEA	GO:0045454	cell redox homeostasis	Process	GO_REF:0000002	InterPro:IPR005746|InterPro:IPR013766|InterPro:IPR017937	InterPro	20141101
Q920J4	Txnl1	Thioredoxin-like protein 1	IEA	GO:0055114	oxidation-reduction process	Process	GO_REF:0000037	UniProtKB-KW:KW-0249	UniProt	20141101
Q9EQS0	Taldo1	Transaldolase	IEA	GO:0005975	carbohydrate metabolic process	Process	GO_REF:0000002	InterPro:IPR001585|InterPro:IPR018225	InterPro	20141101
Q9EQS0	Taldo1	Transaldolase	IDA	GO:0006002	fructose 6-phosphate metabolic process	Process	PMID:8477719	-	RGD	20070822
Q9EQS0	Taldo1	Transaldolase	IEA	GO:0006098	pentose-phosphate shunt	Process	GO_REF:0000002	InterPro:IPR004730	InterPro	20141101
Q9EQS0	Taldo1	Transaldolase	IEA	GO:0006098	pentose-phosphate shunt	Process	GO_REF:0000037	UniProtKB-KW:KW-0570	UniProt	20141101
Q9EQS0	Taldo1	Transaldolase	IEA	GO:0006098	pentose-phosphate shunt	Process	GO_REF:0000041	UniPathway:UPA00115	UniProt	20141101
Q9EQS0	Taldo1	Transaldolase	IDA	GO:0006098	pentose-phosphate shunt	Process	PMID:2843500	-	RGD	20070207
Q9EQS0	Taldo1	Transaldolase	IDA	GO:0009052	pentose-phosphate shunt, non-oxidative branch	Process	PMID:3079759	-	RGD	20070822
Q9EQS0	Taldo1	Transaldolase	IDA	GO:0009052	pentose-phosphate shunt, non-oxidative branch	Process	PMID:8477719	-	RGD	20070822
Q9EQS0	Taldo1	Transaldolase	IDA	GO:0019682	glyceraldehyde-3-phosphate metabolic process	Process	PMID:8477719	-	RGD	20070822
Q9JJP9	Ubqln1	Ubiquilin-1	IEA	GO:0031396	regulation of protein ubiquitination	Process	GO_REF:0000002	InterPro:IPR028799	InterPro	20141101
Q9JJP9	Ubqln1	Ubiquilin-1	IEA	GO:0031396	regulation of protein ubiquitination	Process	GO_REF:0000019	Ensembl:ENSP00000365576	Ensembl	20141101
Q9JJP9	Ubqln1	Ubiquilin-1	ISS	GO:0031396	regulation of protein ubiquitination	Process	GO_REF:0000024	UniProtKB:Q9UMX0	HGNC	20061106
Q9JJP9	Ubqln1	Ubiquilin-1	IEA	GO:0034976	response to endoplasmic reticulum stress	Process	GO_REF:0000019	Ensembl:ENSP00000365576	Ensembl	20141101
Q9JJP9	Ubqln1	Ubiquilin-1	IEA	GO:0071456	cellular response to hypoxia	Process	GO_REF:0000019	Ensembl:ENSP00000365576	Ensembl	20141101
Q9JJP9	Ubqln1	Ubiquilin-1	ISS	GO:0071456	cellular response to hypoxia	Process	GO_REF:0000024	UniProtKB:Q9UMX0	BHF-UCL	20130524
Q9JJP9	Ubqln1	Ubiquilin-1	IEA	GO:1902175	regulation of oxidative stress-induced intrinsic apoptotic signaling pathway	Process	GO_REF:0000019	Ensembl:ENSP00000365576	Ensembl	20141101
Q9JJP9	Ubqln1	Ubiquilin-1	ISS	GO:1902175	regulation of oxidative stress-induced intrinsic apoptotic signaling pathway	Process	GO_REF:0000024	UniProtKB:Q9UMX0	BHF-UCL	20140213
Q9QVC8	Fkbp4	Peptidyl-prolyl cis-trans isomerase FKBP4	IBA	GO:0000413	protein peptidyl-prolyl isomerization	Process	GO_REF:0000033	PANTHER:PTN000054102	RefGenome	20140604
Q9QVC8	Fkbp4	Peptidyl-prolyl cis-trans isomerase FKBP4	IEA	GO:0006457	protein folding	Process	GO_REF:0000002	InterPro:IPR001179	InterPro	20141101
Q9QVC8	Fkbp4	Peptidyl-prolyl cis-trans isomerase FKBP4	IEA	GO:0006463	steroid hormone receptor complex assembly	Process	GO_REF:0000019	Ensembl:ENSMUSP00000032508	Ensembl	20141101
Q9QVC8	Fkbp4	Peptidyl-prolyl cis-trans isomerase FKBP4	IMP	GO:0006825	copper ion transport	Process	PMID:15133031	-	RGD	20060127
Q9QVC8	Fkbp4	Peptidyl-prolyl cis-trans isomerase FKBP4	IEA	GO:0007566	embryo implantation	Process	GO_REF:0000019	Ensembl:ENSMUSP00000032508	Ensembl	20141101
Q9QVC8	Fkbp4	Peptidyl-prolyl cis-trans isomerase FKBP4	ISS	GO:0010977	negative regulation of neuron projection development	Process	GO_REF:0000024	UniProtKB:P27124	UniProt	20100419
Q9QVC8	Fkbp4	Peptidyl-prolyl cis-trans isomerase FKBP4	IEA	GO:0030521	androgen receptor signaling pathway	Process	GO_REF:0000019	Ensembl:ENSMUSP00000032508	Ensembl	20141101
Q9QVC8	Fkbp4	Peptidyl-prolyl cis-trans isomerase FKBP4	IEA	GO:0030850	prostate gland development	Process	GO_REF:0000019	Ensembl:ENSMUSP00000032508	Ensembl	20141101
Q9QVC8	Fkbp4	Peptidyl-prolyl cis-trans isomerase FKBP4	ISS	GO:0031111	negative regulation of microtubule polymerization or depolymerization	Process	GO_REF:0000024	UniProtKB:P27124	UniProt	20100419
Q9QVC8	Fkbp4	Peptidyl-prolyl cis-trans isomerase FKBP4	IMP	GO:0031115	negative regulation of microtubule polymerization	Process	PMID:17435176	-	RGD	20111013
Q9QVC8	Fkbp4	Peptidyl-prolyl cis-trans isomerase FKBP4	IEA	GO:0031503	protein complex localization	Process	GO_REF:0000019	Ensembl:ENSMUSP00000032508	Ensembl	20141101
Q9QVC8	Fkbp4	Peptidyl-prolyl cis-trans isomerase FKBP4	IEA	GO:0046661	male sex differentiation	Process	GO_REF:0000019	Ensembl:ENSMUSP00000032508	Ensembl	20141101
Q9QVC8	Fkbp4	Peptidyl-prolyl cis-trans isomerase FKBP4	IEA	GO:0048608	reproductive structure development	Process	GO_REF:0000019	Ensembl:ENSMUSP00000032508	Ensembl	20141101
Q9QVC8	Fkbp4	Peptidyl-prolyl cis-trans isomerase FKBP4	IEA	GO:0061077	chaperone-mediated protein folding	Process	GO_REF:0000019	Ensembl:ENSP00000001008	Ensembl	20141101
Q9QVC8	Fkbp4	Peptidyl-prolyl cis-trans isomerase FKBP4	ISS	GO:0061077	chaperone-mediated protein folding	Process	GO_REF:0000024	UniProtKB:Q02790	UniProt	20130110
Q9QVC8	Fkbp4	Peptidyl-prolyl cis-trans isomerase FKBP4	IBA	GO:0061077	chaperone-mediated protein folding	Process	GO_REF:0000033	PANTHER:PTN000054102	RefGenome	20140604
Q9WU49	Carhsp1	Calcium-regulated heat stable protein 1	IEA	GO:0006355	regulation of transcription, DNA-templated	Process	GO_REF:0000002	InterPro:IPR002059	InterPro	20141101
Q9WU49	Carhsp1	Calcium-regulated heat stable protein 1	NAS	GO:0019722	calcium-mediated signaling	Process	PMID:9712905	-	RGD	20050217
Q9WU49	Carhsp1	Calcium-regulated heat stable protein 1	IEA	GO:0043488	regulation of mRNA stability	Process	GO_REF:0000019	Ensembl:ENSMUSP00000008537	Ensembl	20141101
Q9WU49	Carhsp1	Calcium-regulated heat stable protein 1	ISS	GO:0043488	regulation of mRNA stability	Process	GO_REF:0000024	UniProtKB:Q9CR86	UniProt	20110217
Q9Z254	Gipc1	PDZ domain-containing protein GIPC1	IEA	GO:0006605	protein targeting	Process	GO_REF:0000019	Ensembl:ENSMUSP00000019577	Ensembl	20141101
Q9Z254	Gipc1	PDZ domain-containing protein GIPC1	IEA	GO:0007268	synaptic transmission	Process	GO_REF:0000019	Ensembl:ENSMUSP00000019577	Ensembl	20141101
Q9Z254	Gipc1	PDZ domain-containing protein GIPC1	IEA	GO:0014047	glutamate secretion	Process	GO_REF:0000019	Ensembl:ENSMUSP00000019577	Ensembl	20141101
Q9Z254	Gipc1	PDZ domain-containing protein GIPC1	IEA	GO:0030511	positive regulation of transforming growth factor beta receptor signaling pathway	Process	GO_REF:0000019	Ensembl:ENSMUSP00000019577	Ensembl	20141101
Q9Z254	Gipc1	PDZ domain-containing protein GIPC1	IEA	GO:0031647	regulation of protein stability	Process	GO_REF:0000019	Ensembl:ENSMUSP00000019577	Ensembl	20141101
Q9Z254	Gipc1	PDZ domain-containing protein GIPC1	IEA	GO:0032435	negative regulation of proteasomal ubiquitin-dependent protein catabolic process	Process	GO_REF:0000019	Ensembl:ENSMUSP00000019577	Ensembl	20141101
Q9Z254	Gipc1	PDZ domain-containing protein GIPC1	IEA	GO:0032467	positive regulation of cytokinesis	Process	GO_REF:0000019	Ensembl:ENSP00000376753	Ensembl	20141101
Q9Z254	Gipc1	PDZ domain-containing protein GIPC1	IEA	GO:0043542	endothelial cell migration	Process	GO_REF:0000019	Ensembl:ENSMUSP00000019577	Ensembl	20141101
Q9Z254	Gipc1	PDZ domain-containing protein GIPC1	IEA	GO:0048167	regulation of synaptic plasticity	Process	GO_REF:0000019	Ensembl:ENSMUSP00000019577	Ensembl	20141101

## Sheet: cellular_component
ID	Symbol	Name	Evidence	GO ID	GO Name	Aspect	Reference	With	Source	Date
B2RYG6	Otub1	Ubiquitin thioesterase OTUB1	IDA	GO:0005634	nucleus	Component	PMID:22279542	-	RGD	20140715
B2RYG6	Otub1	Ubiquitin thioesterase OTUB1	IEA	GO:0005737	cytoplasm	Component	GO_REF:0000037	UniProtKB-KW:KW-0963	UniProt	20141101
B2RYG6	Otub1	Ubiquitin thioesterase OTUB1	IEA	GO:0005737	cytoplasm	Component	GO_REF:0000039	UniProtKB-SubCell:SL-0086	UniProt	20141101
B2RYG6	Otub1	Ubiquitin thioesterase OTUB1	IDA	GO:0005737	cytoplasm	Component	PMID:22279542	-	RGD	20140715
B2RYG6	Otub1	Ubiquitin thioesterase OTUB1	IEA	GO:0070062	extracellular vesicular exosome	Component	GO_REF:0000019	Ensembl:ENSP00000444357	Ensembl	20141101
B2RYQ2	Ppp2r4	Serine/threonine-protein phosphatase 2A activator	IBA	GO:0000159	protein phosphatase type 2A complex	Component	GO_REF:0000033	PANTHER:PTN000000630	RefGenome	20130308
B2RYQ2	Ppp2r4	Serine/threonine-protein phosphatase 2A activator	IEA	GO:0005634	nucleus	Component	GO_REF:0000019	Ensembl:ENSP00000377036	Ensembl	20141101
B2RYQ2	Ppp2r4	Serine/threonine-protein phosphatase 2A activator	IBA	GO:0005634	nucleus	Component	GO_REF:0000033	PANTHER:PTN000000630	RefGenome	20130308
B2RYQ2	Ppp2r4	Serine/threonine-protein phosphatase 2A activator	IEA	GO:0005737	cytoplasm	Component	GO_REF:0000019	Ensembl:ENSP00000377036	Ensembl	20141101
B2RYQ2	Ppp2r4	Serine/threonine-protein phosphatase 2A activator	IBA	GO:0005737	cytoplasm	Component	GO_REF:0000033	PANTHER:PTN000000630	RefGenome	20130308
B2RYQ2	Ppp2r4	Serine/threonine-protein phosphatase 2A activator	IEA	GO:0005737	cytoplasm	Component	GO_REF:0000038	UniProtKB-KW:KW-0963	UniProt	20141101
B2RYQ2	Ppp2r4	Serine/threonine-protein phosphatase 2A activator	IEA	GO:0005737	cytoplasm	Component	GO_REF:0000040	UniProtKB-SubCell:SL-0086	UniProt	20141101
B2RYQ2	Ppp2r4	Serine/threonine-protein phosphatase 2A activator	IEA	GO:0034704	calcium channel complex	Component	GO_REF:0000019	Ensembl:ENSP00000377036	Ensembl	20141101
B2RYQ2	Ppp2r4	Serine/threonine-protein phosphatase 2A activator	IEA	GO:0070062	extracellular vesicular exosome	Component	GO_REF:0000019	Ensembl:ENSP00000377036	Ensembl	20141101
B4F7E8	Fam129b	Niban-like protein 1	IEA	GO:0005737	cytoplasm	Component	GO_REF:0000019	Ensembl:ENSP00000362409	Ensembl	20141101
B4F7E8	Fam129b	Niban-like protein 1	IEA	GO:0005737	cytoplasm	Component	GO_REF:0000037	UniProtKB-KW:KW-0963	UniProt	20141101
B4F7E8	Fam129b	Niban-like protein 1	IEA	GO:0005829	cytosol	Component	GO_REF:0000019	Ensembl:ENSMUSP00000028135	Ensembl	20141101
B4F7E8	Fam129b	Niban-like protein 1	IEA	GO:0005829	cytosol	Component	GO_REF:0000019	Ensembl:ENSP00000362409	Ensembl	20141101
B4F7E8	Fam129b	Niban-like protein 1	ISS	GO:0005829	cytosol	Component	GO_REF:0000024	UniProtKB:Q96TA1	UniProt	20110714
B4F7E8	Fam129b	Niban-like protein 1	IEA	GO:0005829	cytosol	Component	GO_REF:0000039	UniProtKB-SubCell:SL-0091	UniProt	20141101
B4F7E8	Fam129b	Niban-like protein 1	IEA	GO:0005886	plasma membrane	Component	GO_REF:0000019	Ensembl:ENSP00000362409	Ensembl	20141101
B4F7E8	Fam129b	Niban-like protein 1	IEA	GO:0005912	adherens junction	Component	GO_REF:0000019	Ensembl:ENSP00000362409	Ensembl	20141101
B4F7E8	Fam129b	Niban-like protein 1	ISS	GO:0005912	adherens junction	Component	GO_REF:0000024	UniProtKB:Q96TA1	UniProt	20110714
B4F7E8	Fam129b	Niban-like protein 1	IEA	GO:0005912	adherens junction	Component	GO_REF:0000039	UniProtKB-SubCell:SL-0009	UniProt	20141101
B4F7E8	Fam129b	Niban-like protein 1	IEA	GO:0015629	actin cytoskeleton	Component	GO_REF:0000019	Ensembl:ENSP00000362409	Ensembl	20141101
B4F7E8	Fam129b	Niban-like protein 1	IEA	GO:0030054	cell junction	Component	GO_REF:0000037	UniProtKB-KW:KW-0965	UniProt	20141101
B4F7E8	Fam129b	Niban-like protein 1	IEA	GO:0070062	extracellular vesicular exosome	Component	GO_REF:0000019	Ensembl:ENSP00000362409	Ensembl	20141101
B4F7E8	Fam129b	Niban-like protein 1	ISS	GO:0005634	nucleus	Component	GO_REF:0000024	UniProtKB:Q96TA1	UniProt	20110714
D3ZKT8	Hddc2	HD domain containing 2 (Predicted), isoform CRA_b	IEA	GO:0005739	mitochondrion	Component	GO_REF:0000019	Ensembl:ENSMUSP00000000304	Ensembl	20141101
D3ZKT8	Hddc2	HD domain containing 2 (Predicted), isoform CRA_b	IEA	GO:0070062	extracellular vesicular exosome	Component	GO_REF:0000019	Ensembl:ENSP00000381220	Ensembl	20141101
D4ABK7	Hnrnph3	Protein Hnrnph3	IEA	GO:0019013	viral nucleocapsid	Component	GO_REF:0000038	UniProtKB-KW:KW-0543	UniProt	20141101
D4ABK7	Hnrnph3	Protein Hnrnph3	IEA	GO:0030529	ribonucleoprotein complex	Component	GO_REF:0000038	UniProtKB-KW:KW-0687	UniProt	20141101
F7EVC6	Hebp1	Protein Hebp1	IEA	GO:0005737	cytoplasm	Component	GO_REF:0000019	Ensembl:ENSMUSP00000042232	Ensembl	20141101
F7EVC6	Hebp1	Protein Hebp1	IEA	GO:0005739	mitochondrion	Component	GO_REF:0000019	Ensembl:ENSMUSP00000042232	Ensembl	20141101
F7EVC6	Hebp1	Protein Hebp1	IEA	GO:0005829	cytosol	Component	GO_REF:0000019	Ensembl:ENSMUSP00000042232	Ensembl	20141101
F7EVC6	Hebp1	Protein Hebp1	IEA	GO:0070062	extracellular vesicular exosome	Component	GO_REF:0000019	Ensembl:ENSP00000014930	Ensembl	20141101
G3V8T5	Ruvbl2	RuvB-like 2 (E. coli)	IEA	GO:0000812	Swr1 complex	Component	GO_REF:0000019	Ensembl:ENSP00000473172	Ensembl	20141101
G3V8T5	Ruvbl2	RuvB-like 2 (E. coli)	ND	GO:0005575	cellular_component	Component	GO_REF:0000015	-	RGD	20100302
G3V8T5	Ruvbl2	RuvB-like 2 (E. coli)	IEA	GO:0005622	intracellular	Component	GO_REF:0000019	Ensembl:ENSP00000473172	Ensembl	20141101
G3V8T5	Ruvbl2	RuvB-like 2 (E. coli)	IEA	GO:0005634	nucleus	Component	GO_REF:0000019	Ensembl:ENSP00000473172	Ensembl	20141101
G3V8T5	Ruvbl2	RuvB-like 2 (E. coli)	IEA	GO:0005719	nuclear euchromatin	Component	GO_REF:0000019	Ensembl:ENSP00000473172	Ensembl	20141101
G3V8T5	Ruvbl2	RuvB-like 2 (E. coli)	IEA	GO:0005737	cytoplasm	Component	GO_REF:0000019	Ensembl:ENSP00000473172	Ensembl	20141101
G3V8T5	Ruvbl2	RuvB-like 2 (E. coli)	IEA	GO:0030529	ribonucleoprotein complex	Component	GO_REF:0000019	Ensembl:ENSMUSP00000103400	Ensembl	20141101
G3V8T5	Ruvbl2	RuvB-like 2 (E. coli)	IEA	GO:0031011	Ino80 complex	Component	GO_REF:0000019	Ensembl:ENSP00000473172	Ensembl	20141101
G3V8T5	Ruvbl2	RuvB-like 2 (E. coli)	IEA	GO:0035267	NuA4 histone acetyltransferase complex	Component	GO_REF:0000019	Ensembl:ENSP00000473172	Ensembl	20141101
G3V8T5	Ruvbl2	RuvB-like 2 (E. coli)	IEA	GO:0070062	extracellular vesicular exosome	Component	GO_REF:0000019	Ensembl:ENSP00000473172	Ensembl	20141101
G3V8T5	Ruvbl2	RuvB-like 2 (E. coli)	IEA	GO:0071339	MLL1 complex	Component	GO_REF:0000019	Ensembl:ENSP00000473172	Ensembl	20141101
O35987	Nsfl1c	NSFL1 cofactor p47	IEA	GO:0005634	nucleus	Component	GO_REF:0000037	UniProtKB-KW:KW-0539	UniProt	20141101
O35987	Nsfl1c	NSFL1 cofactor p47	IEA	GO:0005634	nucleus	Component	GO_REF:0000039	UniProtKB-SubCell:SL-0191	UniProt	20141101
O35987	Nsfl1c	NSFL1 cofactor p47	IEA	GO:0005694	chromosome	Component	GO_REF:0000037	UniProtKB-KW:KW-0158	UniProt	20141101
O35987	Nsfl1c	NSFL1 cofactor p47	IEA	GO:0005694	chromosome	Component	GO_REF:0000039	UniProtKB-SubCell:SL-0468	UniProt	20141101
O35987	Nsfl1c	NSFL1 cofactor p47	IEA	GO:0005794	Golgi apparatus	Component	GO_REF:0000037	UniProtKB-KW:KW-0333	UniProt	20141101
O35987	Nsfl1c	NSFL1 cofactor p47	IEA	GO:0005795	Golgi stack	Component	GO_REF:0000039	UniProtKB-SubCell:SL-0135	UniProt	20141101
O35987	Nsfl1c	NSFL1 cofactor p47	IDA	GO:0005829	cytosol	Component	PMID:10811609	-	RGD	20110125
O70593	Sgta	Small glutamine-rich tetratricopeptide repeat-containing protein alpha	IEA	GO:0005737	cytoplasm	Component	GO_REF:0000019	Ensembl:ENSP00000221566	Ensembl	20141101
O88752	Hbe1	RCG39817, isoform CRA_a	IEA	GO:0005833	hemoglobin complex	Component	GO_REF:0000002	InterPro:IPR002337	InterPro	20141101
O88752	Hbe1	RCG39817, isoform CRA_a	IDA	GO:0005833	hemoglobin complex	Component	PMID:8882731	-	RGD	20070316
O88752	Hbe1	RCG39817, isoform CRA_a	IEA	GO:0072562	blood microparticle	Component	GO_REF:0000019	Ensembl:ENSP00000369586	Ensembl	20141101
P04897	Gnai2	Guanine nucleotide-binding protein G(i) subunit alpha-2	IEA	GO:0005634	nucleus	Component	GO_REF:0000019	Ensembl:ENSP00000312999	Ensembl	20141101
P04897	Gnai2	Guanine nucleotide-binding protein G(i) subunit alpha-2	IDA	GO:0005634	nucleus	Component	PMID:12573529	-	RGD	20061130
P04897	Gnai2	Guanine nucleotide-binding protein G(i) subunit alpha-2	IEA	GO:0005737	cytoplasm	Component	GO_REF:0000019	Ensembl:ENSP00000312999	Ensembl	20141101
P04897	Gnai2	Guanine nucleotide-binding protein G(i) subunit alpha-2	ISS	GO:0005737	cytoplasm	Component	GO_REF:0000024	UniProtKB:P04899	UniProt	20110325
P04897	Gnai2	Guanine nucleotide-binding protein G(i) subunit alpha-2	IEA	GO:0005737	cytoplasm	Component	GO_REF:0000037	UniProtKB-KW:KW-0963	UniProt	20141101
P04897	Gnai2	Guanine nucleotide-binding protein G(i) subunit alpha-2	IEA	GO:0005737	cytoplasm	Component	GO_REF:0000039	UniProtKB-SubCell:SL-0086	UniProt	20141101
P04897	Gnai2	Guanine nucleotide-binding protein G(i) subunit alpha-2	IEA	GO:0005813	centrosome	Component	GO_REF:0000019	Ensembl:ENSP00000312999	Ensembl	20141101
P04897	Gnai2	Guanine nucleotide-binding protein G(i) subunit alpha-2	ISS	GO:0005813	centrosome	Component	GO_REF:0000024	UniProtKB:P04899	UniProt	20110325
P04897	Gnai2	Guanine nucleotide-binding protein G(i) subunit alpha-2	IEA	GO:0005815	microtubule organizing center	Component	GO_REF:0000039	UniProtKB-SubCell:SL-0048	UniProt	20141101
P04897	Gnai2	Guanine nucleotide-binding protein G(i) subunit alpha-2	IDA	GO:0005829	cytosol	Component	PMID:12573529	-	RGD	20061130
P04897	Gnai2	Guanine nucleotide-binding protein G(i) subunit alpha-2	IBA	GO:0005834	heterotrimeric G-protein complex	Component	GO_REF:0000033	PANTHER:PTN000026392	RefGenome	20110125
P04897	Gnai2	Guanine nucleotide-binding protein G(i) subunit alpha-2	IEA	GO:0005856	cytoskeleton	Component	GO_REF:0000037	UniProtKB-KW:KW-0206	UniProt	20141101
P04897	Gnai2	Guanine nucleotide-binding protein G(i) subunit alpha-2	IEA	GO:0005886	plasma membrane	Component	GO_REF:0000019	Ensembl:ENSP00000312999	Ensembl	20141101
P04897	Gnai2	Guanine nucleotide-binding protein G(i) subunit alpha-2	IEA	GO:0005886	plasma membrane	Component	GO_REF:0000037	UniProtKB-KW:KW-1003	UniProt	20141101
P04897	Gnai2	Guanine nucleotide-binding protein G(i) subunit alpha-2	IEA	GO:0005886	plasma membrane	Component	GO_REF:0000039	UniProtKB-SubCell:SL-0039	UniProt	20141101
P04897	Gnai2	Guanine nucleotide-binding protein G(i) subunit alpha-2	IDA	GO:0005886	plasma membrane	Component	PMID:12573529	-	RGD	20061130
P04897	Gnai2	Guanine nucleotide-binding protein G(i) subunit alpha-2	IDA	GO:0005886	plasma membrane	Component	PMID:16870394	-	UniProt	20110317
P04897	Gnai2	Guanine nucleotide-binding protein G(i) subunit alpha-2	TAS	GO:0005886	plasma membrane	Component	Reactome:REACT_19394	-	Reactome	20090701
P04897	Gnai2	Guanine nucleotide-binding protein G(i) subunit alpha-2	IEA	GO:0016020	membrane	Component	GO_REF:0000019	Ensembl:ENSP00000312999	Ensembl	20141101
P04897	Gnai2	Guanine nucleotide-binding protein G(i) subunit alpha-2	IEA	GO:0016020	membrane	Component	GO_REF:0000037	UniProtKB-KW:KW-0472	UniProt	20141101
P04897	Gnai2	Guanine nucleotide-binding protein G(i) subunit alpha-2	IDA	GO:0016020	membrane	Component	PMID:15961389	-	RGD	20070306
P04897	Gnai2	Guanine nucleotide-binding protein G(i) subunit alpha-2	IDA	GO:0016020	membrane	Component	PMID:16741924	-	RGD	20090902
P04897	Gnai2	Guanine nucleotide-binding protein G(i) subunit alpha-2	IEA	GO:0030496	midbody	Component	GO_REF:0000019	Ensembl:ENSP00000312999	Ensembl	20141101
P04897	Gnai2	Guanine nucleotide-binding protein G(i) subunit alpha-2	ISS	GO:0030496	midbody	Component	GO_REF:0000024	UniProtKB:P04899	UniProt	20110325
P04897	Gnai2	Guanine nucleotide-binding protein G(i) subunit alpha-2	IDA	GO:0045121	membrane raft	Component	PMID:17157995	-	RGD	20070524
P04897	Gnai2	Guanine nucleotide-binding protein G(i) subunit alpha-2	IEA	GO:0070062	extracellular vesicular exosome	Component	GO_REF:0000019	Ensembl:ENSP00000312999	Ensembl	20141101
P05197	Eef2	Elongation factor 2	IEA	GO:0005634	nucleus	Component	GO_REF:0000019	Ensembl:ENSP00000307940	Ensembl	20141101
P05197	Eef2	Elongation factor 2	IEA	GO:0005737	cytoplasm	Component	GO_REF:0000037	UniProtKB-KW:KW-0963	UniProt	20141101
P05197	Eef2	Elongation factor 2	IEA	GO:0005737	cytoplasm	Component	GO_REF:0000039	UniProtKB-SubCell:SL-0086	UniProt	20141101
P05197	Eef2	Elongation factor 2	IEA	GO:0005844	polysome	Component	GO_REF:0000019	Ensembl:ENSMUSP00000046101	Ensembl	20141101
P05197	Eef2	Elongation factor 2	IEA	GO:0016020	membrane	Component	GO_REF:0000019	Ensembl:ENSP00000307940	Ensembl	20141101
P05197	Eef2	Elongation factor 2	IEA	GO:0030529	ribonucleoprotein complex	Component	GO_REF:0000019	Ensembl:ENSP00000307940	Ensembl	20141101
P05197	Eef2	Elongation factor 2	IEA	GO:0070062	extracellular vesicular exosome	Component	GO_REF:0000019	Ensembl:ENSP00000307940	Ensembl	20141101
P05369	Fdps	Farnesyl pyrophosphate synthase	IEA	GO:0005737	cytoplasm	Component	GO_REF:0000037	UniProtKB-KW:KW-0963	UniProt	20141101
P05369	Fdps	Farnesyl pyrophosphate synthase	IEA	GO:0005737	cytoplasm	Component	GO_REF:0000039	UniProtKB-SubCell:SL-0086	UniProt	20141101
P05369	Fdps	Farnesyl pyrophosphate synthase	IDA	GO:0005759	mitochondrial matrix	Component	PMID:8119922	-	RGD	20100204
P05369	Fdps	Farnesyl pyrophosphate synthase	IDA	GO:0005777	peroxisome	Component	PMID:10484604	-	RGD	20100302
P05369	Fdps	Farnesyl pyrophosphate synthase	IDA	GO:0005777	peroxisome	Component	PMID:17180682	-	UniProt	20120816
P05369	Fdps	Farnesyl pyrophosphate synthase	IDA	GO:0005777	peroxisome	Component	PMID:8188698	-	RGD	20100204
P07335	Ckb	Creatine kinase B-type	IEA	GO:0005737	cytoplasm	Component	GO_REF:0000037	UniProtKB-KW:KW-0963	UniProt	20141101
P07335	Ckb	Creatine kinase B-type	IEA	GO:0005737	cytoplasm	Component	GO_REF:0000039	UniProtKB-SubCell:SL-0086	UniProt	20141101
P07335	Ckb	Creatine kinase B-type	IEA	GO:0005739	mitochondrion	Component	GO_REF:0000019	Ensembl:ENSMUSP00000001304	Ensembl	20141101
P07335	Ckb	Creatine kinase B-type	TAS	GO:0005886	plasma membrane	Component	PMID:12093362	-	RGD	20050217
P07335	Ckb	Creatine kinase B-type	IEA	GO:0070062	extracellular vesicular exosome	Component	GO_REF:0000019	Ensembl:ENSP00000299198	Ensembl	20141101
P08721	Spp1	Osteopontin	IEA	GO:0005576	extracellular region	Component	GO_REF:0000037	UniProtKB-KW:KW-0964	UniProt	20141101
P08721	Spp1	Osteopontin	IEA	GO:0005576	extracellular region	Component	GO_REF:0000039	UniProtKB-SubCell:SL-0243	UniProt	20141101
P08721	Spp1	Osteopontin	IEA	GO:0005615	extracellular space	Component	GO_REF:0000019	Ensembl:ENSP00000378517	Ensembl	20141101
P08721	Spp1	Osteopontin	IEA	GO:0005615	extracellular space	Component	GO_REF:0000037	UniProtKB-KW:KW-0202	UniProt	20141101
P08721	Spp1	Osteopontin	TAS	GO:0005615	extracellular space	Component	PMID:12162503	-	RGD	20050217
P08721	Spp1	Osteopontin	IDA	GO:0005615	extracellular space	Component	PMID:18758911	-	RGD	20081104
P08721	Spp1	Osteopontin	IEA	GO:0005737	cytoplasm	Component	GO_REF:0000019	Ensembl:ENSMUSP00000108367	Ensembl	20141101
P08721	Spp1	Osteopontin	IDA	GO:0031988	membrane-bounded vesicle	Component	PMID:18758911	-	RGD	20081104
P08721	Spp1	Osteopontin	IDA	GO:0042995	cell projection	Component	PMID:12162503	-	RGD	20050217
P08721	Spp1	Osteopontin	IEA	GO:0045177	apical part of cell	Component	GO_REF:0000019	Ensembl:ENSMUSP00000108367	Ensembl	20141101
P08721	Spp1	Osteopontin	IDA	GO:0048471	perinuclear region of cytoplasm	Component	PMID:12162503	-	RGD	20060918
P08721	Spp1	Osteopontin	IEA	GO:0070062	extracellular vesicular exosome	Component	GO_REF:0000019	Ensembl:ENSP00000378517	Ensembl	20141101
P10362	Scg2	Secretogranin-2	IEA	GO:0005576	extracellular region	Component	GO_REF:0000037	UniProtKB-KW:KW-0964	UniProt	20141101
P10362	Scg2	Secretogranin-2	IEA	GO:0005576	extracellular region	Component	GO_REF:0000039	UniProtKB-SubCell:SL-0243	UniProt	20141101
P10362	Scg2	Secretogranin-2	ISS	GO:0005615	extracellular space	Component	GO_REF:0000024	UniProtKB:P13521	HGNC	20060425
P10362	Scg2	Secretogranin-2	IEA	GO:0030141	secretory granule	Component	GO_REF:0000002	InterPro:IPR001990	InterPro	20141101
P10362	Scg2	Secretogranin-2	TAS	GO:0030141	secretory granule	Component	PMID:11377837	-	RGD	20050217
P10362	Scg2	Secretogranin-2	IDA	GO:0030141	secretory granule	Component	PMID:21624661	-	UniProt	20120110
P10719	Atp5b	ATP synthase subunit beta, mitochondrial	IDA	GO:0000275	mitochondrial proton-transporting ATP synthase complex, catalytic core F(1)	Component	PMID:10887193	-	RGD	20080417
P10719	Atp5b	ATP synthase subunit beta, mitochondrial	IEA	GO:0005739	mitochondrion	Component	GO_REF:0000037	UniProtKB-KW:KW-0496	UniProt	20141101
P10719	Atp5b	ATP synthase subunit beta, mitochondrial	IEA	GO:0005739	mitochondrion	Component	GO_REF:0000039	UniProtKB-SubCell:SL-0173	UniProt	20141101
P10719	Atp5b	ATP synthase subunit beta, mitochondrial	IDA	GO:0005739	mitochondrion	Component	PMID:1834656	-	RGD	20080415
P10719	Atp5b	ATP synthase subunit beta, mitochondrial	IEA	GO:0005743	mitochondrial inner membrane	Component	GO_REF:0000037	UniProtKB-KW:KW-0999	UniProt	20141101
P10719	Atp5b	ATP synthase subunit beta, mitochondrial	IEA	GO:0005743	mitochondrial inner membrane	Component	GO_REF:0000039	UniProtKB-SubCell:SL-0168	UniProt	20141101
P10719	Atp5b	ATP synthase subunit beta, mitochondrial	IDA	GO:0005743	mitochondrial inner membrane	Component	PMID:12511957	-	RGD	20050217
P10719	Atp5b	ATP synthase subunit beta, mitochondrial	IDA	GO:0005743	mitochondrial inner membrane	Component	PMID:2894844	-	RGD	20080415
P10719	Atp5b	ATP synthase subunit beta, mitochondrial	IDA	GO:0005743	mitochondrial inner membrane	Component	PMID:8764999	-	RGD	20080415
P10719	Atp5b	ATP synthase subunit beta, mitochondrial	IDA	GO:0005753	mitochondrial proton-transporting ATP synthase complex	Component	PMID:17575325	-	UniProt	20120227
P10719	Atp5b	ATP synthase subunit beta, mitochondrial	IEA	GO:0016020	membrane	Component	GO_REF:0000037	UniProtKB-KW:KW-0472	UniProt	20141101
P10719	Atp5b	ATP synthase subunit beta, mitochondrial	IEA	GO:0033178	proton-transporting two-sector ATPase complex, catalytic domain	Component	GO_REF:0000002	InterPro:IPR000793	InterPro	20141101
P10719	Atp5b	ATP synthase subunit beta, mitochondrial	IEA	GO:0045261	proton-transporting ATP synthase complex, catalytic core F(1)	Component	GO_REF:0000037	UniProtKB-KW:KW-0139	UniProt	20141101
P10719	Atp5b	ATP synthase subunit beta, mitochondrial	IDA	GO:0045261	proton-transporting ATP synthase complex, catalytic core F(1)	Component	PMID:1834656	-	RGD	20080415
P10719	Atp5b	ATP synthase subunit beta, mitochondrial	IDA	GO:0045261	proton-transporting ATP synthase complex, catalytic core F(1)	Component	PMID:2894844	-	RGD	20080415
P13084	Npm1	Nucleophosmin	IEA	GO:0001652	granular component	Component	GO_REF:0000019	Ensembl:ENSMUSP00000075067	Ensembl	20141101
P13084	Npm1	Nucleophosmin	ISS	GO:0005634	nucleus	Component	GO_REF:0000024	UniProtKB:P06748	UniProt	20041006
P13084	Npm1	Nucleophosmin	IEA	GO:0005634	nucleus	Component	GO_REF:0000037	UniProtKB-KW:KW-0539	UniProt	20141101
P13084	Npm1	Nucleophosmin	IEA	GO:0005654	nucleoplasm	Component	GO_REF:0000019	Ensembl:ENSMUSP00000075067	Ensembl	20141101
P13084	Npm1	Nucleophosmin	IEA	GO:0005654	nucleoplasm	Component	GO_REF:0000039	UniProtKB-SubCell:SL-0190	UniProt	20141101
P13084	Npm1	Nucleophosmin	IEA	GO:0005730	nucleolus	Component	GO_REF:0000019	Ensembl:ENSMUSP00000075067	Ensembl	20141101
P13084	Npm1	Nucleophosmin	IEA	GO:0005730	nucleolus	Component	GO_REF:0000039	UniProtKB-SubCell:SL-0188	UniProt	20141101
P13084	Npm1	Nucleophosmin	IDA	GO:0005730	nucleolus	Component	PMID:12450141	-	RGD	20070328
P13084	Npm1	Nucleophosmin	ISS	GO:0005737	cytoplasm	Component	GO_REF:0000024	UniProtKB:P06748	UniProt	20041006
P13084	Npm1	Nucleophosmin	IEA	GO:0005737	cytoplasm	Component	GO_REF:0000037	UniProtKB-KW:KW-0963	UniProt	20141101
P13084	Npm1	Nucleophosmin	ISS	GO:0005813	centrosome	Component	GO_REF:0000024	UniProtKB:P06748	UniProt	20041006
P13084	Npm1	Nucleophosmin	IEA	GO:0005815	microtubule organizing center	Component	GO_REF:0000039	UniProtKB-SubCell:SL-0048	UniProt	20141101
P13084	Npm1	Nucleophosmin	IEA	GO:0005829	cytosol	Component	GO_REF:0000019	Ensembl:ENSMUSP00000075067	Ensembl	20141101
P13084	Npm1	Nucleophosmin	IEA	GO:0005856	cytoskeleton	Component	GO_REF:0000037	UniProtKB-KW:KW-0206	UniProt	20141101
P13084	Npm1	Nucleophosmin	IEA	GO:0015934	large ribosomal subunit	Component	GO_REF:0000019	Ensembl:ENSMUSP00000075067	Ensembl	20141101
P13084	Npm1	Nucleophosmin	IEA	GO:0015935	small ribosomal subunit	Component	GO_REF:0000019	Ensembl:ENSMUSP00000075067	Ensembl	20141101
P13084	Npm1	Nucleophosmin	IEA	GO:0016607	nuclear speck	Component	GO_REF:0000019	Ensembl:ENSMUSP00000075067	Ensembl	20141101
P18418	Calr	Calreticulin	IDA	GO:0001669	acrosomal vesicle	Component	PMID:8453984	-	RGD	20100630
P18418	Calr	Calreticulin	IEA	GO:0005615	extracellular space	Component	GO_REF:0000019	Ensembl:ENSMUSP00000003912	Ensembl	20141101
P18418	Calr	Calreticulin	IEA	GO:0005615	extracellular space	Component	GO_REF:0000019	Ensembl:ENSP00000320866	Ensembl	20141101
P18418	Calr	Calreticulin	IDA	GO:0005615	extracellular space	Component	PMID:12782144	-	RGD	20100629
P18418	Calr	Calreticulin	IEA	GO:0005634	nucleus	Component	GO_REF:0000019	Ensembl:ENSP00000320866	Ensembl	20141101
P18418	Calr	Calreticulin	IDA	GO:0005634	nucleus	Component	PMID:12603316	-	RGD	20100629
P18418	Calr	Calreticulin	IEA	GO:0005737	cytoplasm	Component	GO_REF:0000019	Ensembl:ENSP00000320866	Ensembl	20141101
P18418	Calr	Calreticulin	IDA	GO:0005737	cytoplasm	Component	PMID:11891802	-	RGD	20100629
P18418	Calr	Calreticulin	IEA	GO:0005783	endoplasmic reticulum	Component	GO_REF:0000002	InterPro:IPR001580|InterPro:IPR009169	InterPro	20141101
P18418	Calr	Calreticulin	IEA	GO:0005783	endoplasmic reticulum	Component	GO_REF:0000019	Ensembl:ENSMUSP00000003912	Ensembl	20141101
P18418	Calr	Calreticulin	IEA	GO:0005783	endoplasmic reticulum	Component	GO_REF:0000037	UniProtKB-KW:KW-0256	UniProt	20141101
P18418	Calr	Calreticulin	TAS	GO:0005783	endoplasmic reticulum	Component	PMID:12270713	-	RGD	20050217
P18418	Calr	Calreticulin	IDA	GO:0005783	endoplasmic reticulum	Component	PMID:12401114	-	RGD	20130111
P18418	Calr	Calreticulin	IDA	GO:0005783	endoplasmic reticulum	Component	PMID:18385140	-	MGI	20090324
P18418	Calr	Calreticulin	IDA	GO:0005783	endoplasmic reticulum	Component	PMID:8841889	-	RGD	20100630
P18418	Calr	Calreticulin	IEA	GO:0005788	endoplasmic reticulum lumen	Component	GO_REF:0000019	Ensembl:ENSMUSP00000003912	Ensembl	20141101
P18418	Calr	Calreticulin	IEA	GO:0005788	endoplasmic reticulum lumen	Component	GO_REF:0000019	Ensembl:ENSP00000320866	Ensembl	20141101
P18418	Calr	Calreticulin	IEA	GO:0005788	endoplasmic reticulum lumen	Component	GO_REF:0000039	UniProtKB-SubCell:SL-0096	UniProt	20141101
P18418	Calr	Calreticulin	IDA	GO:0005790	smooth endoplasmic reticulum	Component	PMID:22665516	-	UniProt	20130924
P18418	Calr	Calreticulin	IDA	GO:0005794	Golgi apparatus	Component	PMID:8453984	-	RGD	20100630
P18418	Calr	Calreticulin	IEA	GO:0005829	cytosol	Component	GO_REF:0000019	Ensembl:ENSP00000320866	Ensembl	20141101
P18418	Calr	Calreticulin	IEA	GO:0005844	polysome	Component	GO_REF:0000019	Ensembl:ENSMUSP00000003912	Ensembl	20141101
P18418	Calr	Calreticulin	IEA	GO:0009897	external side of plasma membrane	Component	GO_REF:0000019	Ensembl:ENSMUSP00000003912	Ensembl	20141101
P18418	Calr	Calreticulin	IDA	GO:0009986	cell surface	Component	PMID:11891802	-	RGD	20100629
P18418	Calr	Calreticulin	IEA	GO:0016020	membrane	Component	GO_REF:0000019	Ensembl:ENSP00000320866	Ensembl	20141101
P18418	Calr	Calreticulin	IEA	GO:0016529	sarcoplasmic reticulum	Component	GO_REF:0000037	UniProtKB-KW:KW-0703	UniProt	20141101
P18418	Calr	Calreticulin	IDA	GO:0016529	sarcoplasmic reticulum	Component	PMID:8600158	-	RGD	20100630
P18418	Calr	Calreticulin	IDA	GO:0031012	extracellular matrix	Component	PMID:12782144	-	RGD	20100629
P18418	Calr	Calreticulin	IEA	GO:0033018	sarcoplasmic reticulum lumen	Component	GO_REF:0000039	UniProtKB-SubCell:SL-0240	UniProt	20141101
P18418	Calr	Calreticulin	IEA	GO:0042824	MHC class I peptide loading complex	Component	GO_REF:0000019	Ensembl:ENSMUSP00000003912	Ensembl	20141101
P18418	Calr	Calreticulin	IDA	GO:0043231	intracellular membrane-bounded organelle	Component	PMID:11452518	-	RGD	20100629
P18418	Calr	Calreticulin	IDA	GO:0043234	protein complex	Component	PMID:12401114	-	RGD	20130111
P18418	Calr	Calreticulin	IEA	GO:0048471	perinuclear region of cytoplasm	Component	GO_REF:0000019	Ensembl:ENSP00000320866	Ensembl	20141101
P18418	Calr	Calreticulin	IDA	GO:0048471	perinuclear region of cytoplasm	Component	PMID:8600158	-	RGD	20100630
P18418	Calr	Calreticulin	IEA	GO:0070062	extracellular vesicular exosome	Component	GO_REF:0000019	Ensembl:ENSP00000320866	Ensembl	20141101
P21263	Nes	Nestin	IEA	GO:0005882	intermediate filament	Component	GO_REF:0000002	InterPro:IPR001664	InterPro	20141101
P21263	Nes	Nestin	IEA	GO:0005882	intermediate filament	Component	GO_REF:0000037	UniProtKB-KW:KW-0403	UniProt	20141101
P21263	Nes	Nestin	IDA	GO:0005882	intermediate filament	Component	PMID:12832492	-	RGD	20070831
P31000	Vim	Vimentin	IEA	GO:0005634	nucleus	Component	GO_REF:0000037	UniProtKB-KW:KW-0539	UniProt	20141101
P31000	Vim	Vimentin	ISS	GO:0005737	cytoplasm	Component	GO_REF:0000024	UniProtKB:P08670	UniProt	20041025
P31000	Vim	Vimentin	IEA	GO:0005737	cytoplasm	Component	GO_REF:0000037	UniProtKB-KW:KW-0963	UniProt	20141101
P31000	Vim	Vimentin	IEA	GO:0005737	cytoplasm	Component	GO_REF:0000039	UniProtKB-SubCell:SL-0086	UniProt	20141101
P31000	Vim	Vimentin	IDA	GO:0005737	cytoplasm	Component	PMID:18431495	-	RGD	20090421
P31000	Vim	Vimentin	IDA	GO:0005829	cytosol	Component	PMID:10906761	-	RGD	20120322
P31000	Vim	Vimentin	IDA	GO:0005856	cytoskeleton	Component	PMID:10906761	-	RGD	20120322
P31000	Vim	Vimentin	IEA	GO:0005882	intermediate filament	Component	GO_REF:0000002	InterPro:IPR001664|InterPro:IPR006821|InterPro:IPR027699	InterPro	20141101
P31000	Vim	Vimentin	ISS	GO:0005882	intermediate filament	Component	GO_REF:0000024	UniProtKB:P08670	UniProt	20041020
P31000	Vim	Vimentin	IEA	GO:0005882	intermediate filament	Component	GO_REF:0000037	UniProtKB-KW:KW-0403	UniProt	20141101
P31000	Vim	Vimentin	IEA	GO:0016363	nuclear matrix	Component	GO_REF:0000039	UniProtKB-SubCell:SL-0181	UniProt	20141101
P31000	Vim	Vimentin	IDA	GO:0030424	axon	Component	PMID:18431495	-	RGD	20090421
P31000	Vim	Vimentin	IDA	GO:0042995	cell projection	Component	PMID:7879923	-	RGD	20120322
P31000	Vim	Vimentin	IDA	GO:0044297	cell body	Component	PMID:7879923	-	RGD	20120322
P31000	Vim	Vimentin	TAS	GO:0045098	type III intermediate filament	Component	PMID:1540169	-	RGD	20050217
P31000	Vim	Vimentin	IDA	GO:0048471	perinuclear region of cytoplasm	Component	PMID:21915674	-	RGD	20120322
P34058	Hsp90ab1	Heat shock protein HSP 90-beta	IEA	GO:0005622	intracellular	Component	GO_REF:0000019	Ensembl:ENSMUSP00000024739	Ensembl	20141101
P34058	Hsp90ab1	Heat shock protein HSP 90-beta	IEA	GO:0005737	cytoplasm	Component	GO_REF:0000019	Ensembl:ENSMUSP00000024739	Ensembl	20141101
P34058	Hsp90ab1	Heat shock protein HSP 90-beta	IEA	GO:0005737	cytoplasm	Component	GO_REF:0000019	Ensembl:ENSP00000360609	Ensembl	20141101
P34058	Hsp90ab1	Heat shock protein HSP 90-beta	IEA	GO:0005737	cytoplasm	Component	GO_REF:0000037	UniProtKB-KW:KW-0963	UniProt	20141101
P34058	Hsp90ab1	Heat shock protein HSP 90-beta	IEA	GO:0005737	cytoplasm	Component	GO_REF:0000039	UniProtKB-SubCell:SL-0086	UniProt	20141101
P34058	Hsp90ab1	Heat shock protein HSP 90-beta	TAS	GO:0005737	cytoplasm	Component	PMID:10617604	-	RGD	20060127
P34058	Hsp90ab1	Heat shock protein HSP 90-beta	TAS	GO:0005737	cytoplasm	Component	PMID:14987991	-	RGD	20060127
P34058	Hsp90ab1	Heat shock protein HSP 90-beta	IDA	GO:0005737	cytoplasm	Component	PMID:15497505	-	RGD	20110112
P34058	Hsp90ab1	Heat shock protein HSP 90-beta	IEA	GO:0005739	mitochondrion	Component	GO_REF:0000019	Ensembl:ENSMUSP00000024739	Ensembl	20141101
P34058	Hsp90ab1	Heat shock protein HSP 90-beta	IEA	GO:0005739	mitochondrion	Component	GO_REF:0000019	Ensembl:ENSP00000360609	Ensembl	20141101
P34058	Hsp90ab1	Heat shock protein HSP 90-beta	IDA	GO:0005829	cytosol	Component	PMID:15497505	-	RGD	20110112
P34058	Hsp90ab1	Heat shock protein HSP 90-beta	IEA	GO:0008180	COP9 signalosome	Component	GO_REF:0000019	Ensembl:ENSP00000360609	Ensembl	20141101
P34058	Hsp90ab1	Heat shock protein HSP 90-beta	IDA	GO:0009986	cell surface	Component	PMID:19948165	-	RGD	20120126
P34058	Hsp90ab1	Heat shock protein HSP 90-beta	IEA	GO:0016020	membrane	Component	GO_REF:0000019	Ensembl:ENSP00000360609	Ensembl	20141101
P34058	Hsp90ab1	Heat shock protein HSP 90-beta	IDA	GO:0016234	inclusion body	Component	PMID:18445155	-	RGD	20120130
P34058	Hsp90ab1	Heat shock protein HSP 90-beta	IDA	GO:0016323	basolateral plasma membrane	Component	PMID:15497505	-	RGD	20110112
P34058	Hsp90ab1	Heat shock protein HSP 90-beta	IDA	GO:0016324	apical plasma membrane	Component	PMID:15497505	-	RGD	20110112
P34058	Hsp90ab1	Heat shock protein HSP 90-beta	IDA	GO:0031526	brush border membrane	Component	PMID:15497505	-	RGD	20110112
P34058	Hsp90ab1	Heat shock protein HSP 90-beta	IEA	GO:0042470	melanosome	Component	GO_REF:0000039	UniProtKB-SubCell:SL-0161	UniProt	20141101
P34058	Hsp90ab1	Heat shock protein HSP 90-beta	IEA	GO:0070062	extracellular vesicular exosome	Component	GO_REF:0000019	Ensembl:ENSP00000360609	Ensembl	20141101
P34067	Psmb4	Proteasome subunit beta type-4	IEA	GO:0000502	proteasome complex	Component	GO_REF:0000037	UniProtKB-KW:KW-0647	UniProt	20141101
P34067	Psmb4	Proteasome subunit beta type-4	IEA	GO:0005634	nucleus	Component	GO_REF:0000037	UniProtKB-KW:KW-0539	UniProt	20141101
P34067	Psmb4	Proteasome subunit beta type-4	IEA	GO:0005634	nucleus	Component	GO_REF:0000039	UniProtKB-SubCell:SL-0191	UniProt	20141101
P34067	Psmb4	Proteasome subunit beta type-4	IEA	GO:0005737	cytoplasm	Component	GO_REF:0000037	UniProtKB-KW:KW-0963	UniProt	20141101
P34067	Psmb4	Proteasome subunit beta type-4	IEA	GO:0005737	cytoplasm	Component	GO_REF:0000039	UniProtKB-SubCell:SL-0086	UniProt	20141101
P34067	Psmb4	Proteasome subunit beta type-4	IEA	GO:0005839	proteasome core complex	Component	GO_REF:0000002	InterPro:IPR001353|InterPro:IPR016050	InterPro	20141101
P34067	Psmb4	Proteasome subunit beta type-4	ISS	GO:0005839	proteasome core complex	Component	GO_REF:0000024	UniProtKB:P99026	UniProt	20120920
P35704	Prdx2	Peroxiredoxin-2	IEA	GO:0005737	cytoplasm	Component	GO_REF:0000037	UniProtKB-KW:KW-0963	UniProt	20141101
P35704	Prdx2	Peroxiredoxin-2	IEA	GO:0005737	cytoplasm	Component	GO_REF:0000039	UniProtKB-SubCell:SL-0086	UniProt	20141101
P35704	Prdx2	Peroxiredoxin-2	IDA	GO:0005829	cytosol	Component	PMID:11350800	-	RGD	20080331
P35704	Prdx2	Peroxiredoxin-2	IEA	GO:0070062	extracellular vesicular exosome	Component	GO_REF:0000019	Ensembl:ENSP00000301522	Ensembl	20141101
P37397	Cnn3	Calponin-3	TAS	GO:0005874	microtubule	Component	PMID:12564930	-	RGD	20050217
P37397	Cnn3	Calponin-3	TAS	GO:0005884	actin filament	Component	PMID:12564930	-	RGD	20050217
P37397	Cnn3	Calponin-3	IDA	GO:0014069	postsynaptic density	Component	PMID:11134639	-	RGD	20090130
P37397	Cnn3	Calponin-3	IDA	GO:0014069	postsynaptic density	Component	PMID:18582438	-	RGD	20090130
P37397	Cnn3	Calponin-3	IDA	GO:0030425	dendrite	Component	PMID:7493632	-	RGD	20090130
P37397	Cnn3	Calponin-3	IDA	GO:0043025	neuronal cell body	Component	PMID:7493632	-	RGD	20090130
P37397	Cnn3	Calponin-3	IDA	GO:0043197	dendritic spine	Component	PMID:11134639	-	RGD	20090130
P37397	Cnn3	Calponin-3	IDA	GO:0043197	dendritic spine	Component	PMID:18582438	-	RGD	20090130
P47942	Dpysl2	Dihydropyrimidinase-related protein 2	IEA	GO:0005737	cytoplasm	Component	GO_REF:0000002	InterPro:IPR011778	InterPro	20141101
P47942	Dpysl2	Dihydropyrimidinase-related protein 2	IEA	GO:0005737	cytoplasm	Component	GO_REF:0000037	UniProtKB-KW:KW-0963	UniProt	20141101
P47942	Dpysl2	Dihydropyrimidinase-related protein 2	IEA	GO:0005739	mitochondrion	Component	GO_REF:0000019	Ensembl:ENSMUSP00000022629	Ensembl	20141101
P47942	Dpysl2	Dihydropyrimidinase-related protein 2	IEA	GO:0005829	cytosol	Component	GO_REF:0000019	Ensembl:ENSP00000309539	Ensembl	20141101
P47942	Dpysl2	Dihydropyrimidinase-related protein 2	IEA	GO:0005829	cytosol	Component	GO_REF:0000039	UniProtKB-SubCell:SL-0091	UniProt	20141101
P47942	Dpysl2	Dihydropyrimidinase-related protein 2	IDA	GO:0005829	cytosol	Component	PMID:11741937	-	RGD	20101221
P47942	Dpysl2	Dihydropyrimidinase-related protein 2	IEA	GO:0005856	cytoskeleton	Component	GO_REF:0000037	UniProtKB-KW:KW-0206	UniProt	20141101
P47942	Dpysl2	Dihydropyrimidinase-related protein 2	IEA	GO:0005856	cytoskeleton	Component	GO_REF:0000039	UniProtKB-SubCell:SL-0090	UniProt	20141101
P47942	Dpysl2	Dihydropyrimidinase-related protein 2	IEA	GO:0005874	microtubule	Component	GO_REF:0000019	Ensembl:ENSP00000309539	Ensembl	20141101
P47942	Dpysl2	Dihydropyrimidinase-related protein 2	IEA	GO:0016020	membrane	Component	GO_REF:0000019	Ensembl:ENSP00000309539	Ensembl	20141101
P47942	Dpysl2	Dihydropyrimidinase-related protein 2	IEA	GO:0016020	membrane	Component	GO_REF:0000037	UniProtKB-KW:KW-0472	UniProt	20141101
P47942	Dpysl2	Dihydropyrimidinase-related protein 2	IEA	GO:0016020	membrane	Component	GO_REF:0000039	UniProtKB-SubCell:SL-0162	UniProt	20141101
P47942	Dpysl2	Dihydropyrimidinase-related protein 2	IEA	GO:0030424	axon	Component	GO_REF:0000019	Ensembl:ENSMUSP00000022629	Ensembl	20141101
P47942	Dpysl2	Dihydropyrimidinase-related protein 2	IEA	GO:0030425	dendrite	Component	GO_REF:0000019	Ensembl:ENSMUSP00000022629	Ensembl	20141101
P47942	Dpysl2	Dihydropyrimidinase-related protein 2	IDA	GO:0030425	dendrite	Component	PMID:19755421	-	RGD	20100202
P47942	Dpysl2	Dihydropyrimidinase-related protein 2	IDA	GO:0030426	growth cone	Component	PMID:7472434	-	RGD	20050217
P47942	Dpysl2	Dihydropyrimidinase-related protein 2	IDA	GO:0043005	neuron projection	Component	PMID:19755421	-	RGD	20100202
P47942	Dpysl2	Dihydropyrimidinase-related protein 2	IEA	GO:0043025	neuronal cell body	Component	GO_REF:0000019	Ensembl:ENSMUSP00000022629	Ensembl	20141101
P47942	Dpysl2	Dihydropyrimidinase-related protein 2	IDA	GO:0043025	neuronal cell body	Component	PMID:19457111	-	RGD	20100202
P47942	Dpysl2	Dihydropyrimidinase-related protein 2	IDA	GO:0043234	protein complex	Component	PMID:19755421	-	RGD	20100202
P47942	Dpysl2	Dihydropyrimidinase-related protein 2	IEA	GO:0070062	extracellular vesicular exosome	Component	GO_REF:0000019	Ensembl:ENSP00000309539	Ensembl	20141101
P47942	Dpysl2	Dihydropyrimidinase-related protein 2	ISS	GO:0005874	microtubule	Component	GO_REF:0000024	UniProtKB:Q16555	UniProt	20130927
P47942	Dpysl2	Dihydropyrimidinase-related protein 2	ISS	GO:0016020	membrane	Component	GO_REF:0000024	UniProtKB:Q16555	UniProt	20130927
P47942	Dpysl2	Dihydropyrimidinase-related protein 2	IDA	GO:0043195	terminal bouton	Component	PMID:19755421	-	RGD	20100202
P49432	Pdhb	Pyruvate dehydrogenase E1 component subunit beta, mitochondrial	IEA	GO:0005634	nucleus	Component	GO_REF:0000019	Ensembl:ENSP00000307241	Ensembl	20141101
P49432	Pdhb	Pyruvate dehydrogenase E1 component subunit beta, mitochondrial	IEA	GO:0005739	mitochondrion	Component	GO_REF:0000019	Ensembl:ENSMUSP00000022268	Ensembl	20141101
P49432	Pdhb	Pyruvate dehydrogenase E1 component subunit beta, mitochondrial	IEA	GO:0005739	mitochondrion	Component	GO_REF:0000037	UniProtKB-KW:KW-0496	UniProt	20141101
P49432	Pdhb	Pyruvate dehydrogenase E1 component subunit beta, mitochondrial	IDA	GO:0005739	mitochondrion	Component	PMID:7487891	-	RGD	20070117
P49432	Pdhb	Pyruvate dehydrogenase E1 component subunit beta, mitochondrial	IEA	GO:0005759	mitochondrial matrix	Component	GO_REF:0000039	UniProtKB-SubCell:SL-0170	UniProt	20141101
P49432	Pdhb	Pyruvate dehydrogenase E1 component subunit beta, mitochondrial	IEA	GO:0045254	pyruvate dehydrogenase complex	Component	GO_REF:0000019	Ensembl:ENSP00000307241	Ensembl	20141101
P49432	Pdhb	Pyruvate dehydrogenase E1 component subunit beta, mitochondrial	IDA	GO:0045254	pyruvate dehydrogenase complex	Component	PMID:7487891	-	RGD	20070117
P49432	Pdhb	Pyruvate dehydrogenase E1 component subunit beta, mitochondrial	IEA	GO:0070062	extracellular vesicular exosome	Component	GO_REF:0000019	Ensembl:ENSP00000307241	Ensembl	20141101
P49911	Anp32a	Acidic leucine-rich nuclear phosphoprotein 32 family member A	ISS	GO:0005634	nucleus	Component	GO_REF:0000024	UniProtKB:P39687	UniProt	20060616
P49911	Anp32a	Acidic leucine-rich nuclear phosphoprotein 32 family member A	IEA	GO:0005634	nucleus	Component	GO_REF:0000037	UniProtKB-KW:KW-0539	UniProt	20141101
P49911	Anp32a	Acidic leucine-rich nuclear phosphoprotein 32 family member A	IEA	GO:0005634	nucleus	Component	GO_REF:0000039	UniProtKB-SubCell:SL-0191	UniProt	20141101
P49911	Anp32a	Acidic leucine-rich nuclear phosphoprotein 32 family member A	TAS	GO:0005634	nucleus	Component	PMID:15865439	-	RGD	20060418
P49911	Anp32a	Acidic leucine-rich nuclear phosphoprotein 32 family member A	ISS	GO:0005737	cytoplasm	Component	GO_REF:0000024	UniProtKB:P39687	UniProt	20060616
P49911	Anp32a	Acidic leucine-rich nuclear phosphoprotein 32 family member A	IEA	GO:0005737	cytoplasm	Component	GO_REF:0000037	UniProtKB-KW:KW-0963	UniProt	20141101
P49911	Anp32a	Acidic leucine-rich nuclear phosphoprotein 32 family member A	IEA	GO:0005737	cytoplasm	Component	GO_REF:0000039	UniProtKB-SubCell:SL-0086	UniProt	20141101
P49911	Anp32a	Acidic leucine-rich nuclear phosphoprotein 32 family member A	TAS	GO:0005737	cytoplasm	Component	PMID:15865439	-	RGD	20060418
P49911	Anp32a	Acidic leucine-rich nuclear phosphoprotein 32 family member A	ISS	GO:0005783	endoplasmic reticulum	Component	GO_REF:0000024	UniProtKB:P39687	UniProt	20060616
P49911	Anp32a	Acidic leucine-rich nuclear phosphoprotein 32 family member A	IEA	GO:0005783	endoplasmic reticulum	Component	GO_REF:0000037	UniProtKB-KW:KW-0256	UniProt	20141101
P49911	Anp32a	Acidic leucine-rich nuclear phosphoprotein 32 family member A	IEA	GO:0005783	endoplasmic reticulum	Component	GO_REF:0000039	UniProtKB-SubCell:SL-0095	UniProt	20141101
P49911	Anp32a	Acidic leucine-rich nuclear phosphoprotein 32 family member A	ISS	GO:0048471	perinuclear region of cytoplasm	Component	GO_REF:0000024	UniProtKB:P39687	UniProt	20060616
P55213	Casp3	Caspase-3	IEA	GO:0005737	cytoplasm	Component	GO_REF:0000002	InterPro:IPR015470	InterPro	20141101
P55213	Casp3	Caspase-3	IEA	GO:0005737	cytoplasm	Component	GO_REF:0000037	UniProtKB-KW:KW-0963	UniProt	20141101
P55213	Casp3	Caspase-3	IEA	GO:0005737	cytoplasm	Component	GO_REF:0000039	UniProtKB-SubCell:SL-0086	UniProt	20141101
P55213	Casp3	Caspase-3	IDA	GO:0005737	cytoplasm	Component	PMID:15248196	-	RGD	20050629
P55213	Casp3	Caspase-3	IDA	GO:0005829	cytosol	Component	PMID:17182030	-	RGD	20091112
P55213	Casp3	Caspase-3	IDA	GO:0005829	cytosol	Component	PMID:19601660	-	RGD	20090716
P55213	Casp3	Caspase-3	IDA	GO:0031264	death-inducing signaling complex	Component	PMID:17518537	-	RGD	20140625
P55213	Casp3	Caspase-3	IDA	GO:0045121	membrane raft	Component	PMID:17518537	-	RGD	20140625
P60711	Actb	Actin, cytoplasmic 1	IEA	GO:0000790	nuclear chromatin	Component	GO_REF:0000019	Ensembl:ENSP00000349960	Ensembl	20141101
P60711	Actb	Actin, cytoplasmic 1	IEA	GO:0005615	extracellular space	Component	GO_REF:0000019	Ensembl:ENSP00000349960	Ensembl	20141101
P60711	Actb	Actin, cytoplasmic 1	IEA	GO:0005737	cytoplasm	Component	GO_REF:0000037	UniProtKB-KW:KW-0963	UniProt	20141101
P60711	Actb	Actin, cytoplasmic 1	IEA	GO:0005829	cytosol	Component	GO_REF:0000019	Ensembl:ENSMUSP00000098066	Ensembl	20141101
P60711	Actb	Actin, cytoplasmic 1	TAS	GO:0005829	cytosol	Component	Reactome:REACT_22191	-	Reactome	20091012
P60711	Actb	Actin, cytoplasmic 1	IEA	GO:0005856	cytoskeleton	Component	GO_REF:0000037	UniProtKB-KW:KW-0206	UniProt	20141101
P60711	Actb	Actin, cytoplasmic 1	IEA	GO:0005856	cytoskeleton	Component	GO_REF:0000039	UniProtKB-SubCell:SL-0090	UniProt	20141101
P60711	Actb	Actin, cytoplasmic 1	IDA	GO:0014069	postsynaptic density	Component	PMID:11226670	-	RGD	20120322
P60711	Actb	Actin, cytoplasmic 1	IEA	GO:0016020	membrane	Component	GO_REF:0000019	Ensembl:ENSP00000349960	Ensembl	20141101
P60711	Actb	Actin, cytoplasmic 1	IDA	GO:0030424	axon	Component	PMID:12504890	-	RGD	20050217
P60711	Actb	Actin, cytoplasmic 1	IEA	GO:0030529	ribonucleoprotein complex	Component	GO_REF:0000019	Ensembl:ENSP00000349960	Ensembl	20141101
P60711	Actb	Actin, cytoplasmic 1	IEA	GO:0030863	cortical cytoskeleton	Component	GO_REF:0000019	Ensembl:ENSMUSP00000098066	Ensembl	20141101
P60711	Actb	Actin, cytoplasmic 1	IEA	GO:0035267	NuA4 histone acetyltransferase complex	Component	GO_REF:0000019	Ensembl:ENSP00000349960	Ensembl	20141101
P60711	Actb	Actin, cytoplasmic 1	IEA	GO:0036464	cytoplasmic ribonucleoprotein granule	Component	GO_REF:0000019	Ensembl:ENSP00000349960	Ensembl	20141101
P60711	Actb	Actin, cytoplasmic 1	IEA	GO:0043234	protein complex	Component	GO_REF:0000019	Ensembl:ENSP00000349960	Ensembl	20141101
P60711	Actb	Actin, cytoplasmic 1	IDA	GO:0043234	protein complex	Component	PMID:15823548	-	RGD	20070314
P60711	Actb	Actin, cytoplasmic 1	IEA	GO:0070062	extracellular vesicular exosome	Component	GO_REF:0000019	Ensembl:ENSP00000349960	Ensembl	20141101
P60711	Actb	Actin, cytoplasmic 1	IEA	GO:0070688	MLL5-L complex	Component	GO_REF:0000019	Ensembl:ENSP00000349960	Ensembl	20141101
P60711	Actb	Actin, cytoplasmic 1	IEA	GO:0072562	blood microparticle	Component	GO_REF:0000019	Ensembl:ENSP00000349960	Ensembl	20141101
P61227	Rap2b	Ras-related protein Rap-2b	IEA	GO:0005768	endosome	Component	GO_REF:0000037	UniProtKB-KW:KW-0967	UniProt	20141101
P61227	Rap2b	Ras-related protein Rap-2b	IEA	GO:0005829	cytosol	Component	GO_REF:0000019	Ensembl:ENSMUSP00000038841	Ensembl	20141101
P61227	Rap2b	Ras-related protein Rap-2b	IEA	GO:0005886	plasma membrane	Component	GO_REF:0000019	Ensembl:ENSP00000319096	Ensembl	20141101
P61227	Rap2b	Ras-related protein Rap-2b	IEA	GO:0016020	membrane	Component	GO_REF:0000002	InterPro:IPR020849	InterPro	20141101
P61227	Rap2b	Ras-related protein Rap-2b	IEA	GO:0016020	membrane	Component	GO_REF:0000019	Ensembl:ENSMUSP00000038841	Ensembl	20141101
P61227	Rap2b	Ras-related protein Rap-2b	IEA	GO:0016020	membrane	Component	GO_REF:0000037	UniProtKB-KW:KW-0472	UniProt	20141101
P61227	Rap2b	Ras-related protein Rap-2b	IEA	GO:0055037	recycling endosome	Component	GO_REF:0000019	Ensembl:ENSMUSP00000038841	Ensembl	20141101
P61227	Rap2b	Ras-related protein Rap-2b	IEA	GO:0055038	recycling endosome membrane	Component	GO_REF:0000019	Ensembl:ENSMUSP00000038841	Ensembl	20141101
P61227	Rap2b	Ras-related protein Rap-2b	ISS	GO:0055038	recycling endosome membrane	Component	GO_REF:0000024	UniProtKB:P61226	UniProt	20100915
P61227	Rap2b	Ras-related protein Rap-2b	IEA	GO:0055038	recycling endosome membrane	Component	GO_REF:0000039	UniProtKB-SubCell:SL-0231	UniProt	20141101
P61227	Rap2b	Ras-related protein Rap-2b	IEA	GO:0070062	extracellular vesicular exosome	Component	GO_REF:0000019	Ensembl:ENSP00000319096	Ensembl	20141101
P61980	Hnrnpk	Heterogeneous nuclear ribonucleoprotein K	IEA	GO:0002102	podosome	Component	GO_REF:0000039	UniProtKB-SubCell:SL-0295	UniProt	20141101
P61980	Hnrnpk	Heterogeneous nuclear ribonucleoprotein K	IEA	GO:0005634	nucleus	Component	GO_REF:0000037	UniProtKB-KW:KW-0539	UniProt	20141101
P61980	Hnrnpk	Heterogeneous nuclear ribonucleoprotein K	IEA	GO:0005654	nucleoplasm	Component	GO_REF:0000039	UniProtKB-SubCell:SL-0190	UniProt	20141101
P61980	Hnrnpk	Heterogeneous nuclear ribonucleoprotein K	IEA	GO:0005681	spliceosomal complex	Component	GO_REF:0000037	UniProtKB-KW:KW-0747	UniProt	20141101
P61980	Hnrnpk	Heterogeneous nuclear ribonucleoprotein K	IEA	GO:0005737	cytoplasm	Component	GO_REF:0000037	UniProtKB-KW:KW-0963	UniProt	20141101
P61980	Hnrnpk	Heterogeneous nuclear ribonucleoprotein K	IEA	GO:0005737	cytoplasm	Component	GO_REF:0000039	UniProtKB-SubCell:SL-0086	UniProt	20141101
P61980	Hnrnpk	Heterogeneous nuclear ribonucleoprotein K	IEA	GO:0030054	cell junction	Component	GO_REF:0000037	UniProtKB-KW:KW-0965	UniProt	20141101
P61980	Hnrnpk	Heterogeneous nuclear ribonucleoprotein K	IEA	GO:0030529	ribonucleoprotein complex	Component	GO_REF:0000037	UniProtKB-KW:KW-0687	UniProt	20141101
P61980	Hnrnpk	Heterogeneous nuclear ribonucleoprotein K	IEA	GO:0042995	cell projection	Component	GO_REF:0000037	UniProtKB-KW:KW-0966	UniProt	20141101
P62716	Ppp2cb	Serine/threonine-protein phosphatase 2A catalytic subunit beta isoform	IEA	GO:0000159	protein phosphatase type 2A complex	Component	GO_REF:0000019	Ensembl:ENSMUSP00000009774	Ensembl	20141101
P62716	Ppp2cb	Serine/threonine-protein phosphatase 2A catalytic subunit beta isoform	IEA	GO:0000775	chromosome, centromeric region	Component	GO_REF:0000037	UniProtKB-KW:KW-0137	UniProt	20141101
P62716	Ppp2cb	Serine/threonine-protein phosphatase 2A catalytic subunit beta isoform	IEA	GO:0000775	chromosome, centromeric region	Component	GO_REF:0000039	UniProtKB-SubCell:SL-0047	UniProt	20141101
P62716	Ppp2cb	Serine/threonine-protein phosphatase 2A catalytic subunit beta isoform	IEA	GO:0000922	spindle pole	Component	GO_REF:0000039	UniProtKB-SubCell:SL-0448	UniProt	20141101
P62716	Ppp2cb	Serine/threonine-protein phosphatase 2A catalytic subunit beta isoform	IEA	GO:0005634	nucleus	Component	GO_REF:0000037	UniProtKB-KW:KW-0539	UniProt	20141101
P62716	Ppp2cb	Serine/threonine-protein phosphatase 2A catalytic subunit beta isoform	IEA	GO:0005634	nucleus	Component	GO_REF:0000039	UniProtKB-SubCell:SL-0191	UniProt	20141101
P62716	Ppp2cb	Serine/threonine-protein phosphatase 2A catalytic subunit beta isoform	IEA	GO:0005694	chromosome	Component	GO_REF:0000037	UniProtKB-KW:KW-0158	UniProt	20141101
P62716	Ppp2cb	Serine/threonine-protein phosphatase 2A catalytic subunit beta isoform	IEA	GO:0005737	cytoplasm	Component	GO_REF:0000019	Ensembl:ENSMUSP00000009774	Ensembl	20141101
P62716	Ppp2cb	Serine/threonine-protein phosphatase 2A catalytic subunit beta isoform	IEA	GO:0005737	cytoplasm	Component	GO_REF:0000037	UniProtKB-KW:KW-0963	UniProt	20141101
P62716	Ppp2cb	Serine/threonine-protein phosphatase 2A catalytic subunit beta isoform	IEA	GO:0005737	cytoplasm	Component	GO_REF:0000039	UniProtKB-SubCell:SL-0086	UniProt	20141101
P62716	Ppp2cb	Serine/threonine-protein phosphatase 2A catalytic subunit beta isoform	IEA	GO:0005856	cytoskeleton	Component	GO_REF:0000037	UniProtKB-KW:KW-0206	UniProt	20141101
P62716	Ppp2cb	Serine/threonine-protein phosphatase 2A catalytic subunit beta isoform	IEA	GO:0070062	extracellular vesicular exosome	Component	GO_REF:0000019	Ensembl:ENSP00000221138	Ensembl	20141101
P62870	Tceb2	Transcription elongation factor B polypeptide 2	IEA	GO:0005634	nucleus	Component	GO_REF:0000037	UniProtKB-KW:KW-0539	UniProt	20141101
P62870	Tceb2	Transcription elongation factor B polypeptide 2	IEA	GO:0005634	nucleus	Component	GO_REF:0000039	UniProtKB-SubCell:SL-0191	UniProt	20141101
P62870	Tceb2	Transcription elongation factor B polypeptide 2	IDA	GO:0005667	transcription factor complex	Component	PMID:7638163	-	RGD	20050217
P62870	Tceb2	Transcription elongation factor B polypeptide 2	IDA	GO:0030891	VCB complex	Component	PMID:10213691	-	RGD	20080923
P63029	Tpt1	Translationally-controlled tumor protein	IEA	GO:0005737	cytoplasm	Component	GO_REF:0000037	UniProtKB-KW:KW-0963	UniProt	20141101
P63029	Tpt1	Translationally-controlled tumor protein	IEA	GO:0005737	cytoplasm	Component	GO_REF:0000039	UniProtKB-SubCell:SL-0086	UniProt	20141101
P63159	Hmgb1	High mobility group protein B1	IDA	GO:0005615	extracellular space	Component	PMID:20160670	-	RGD	20100219
P63159	Hmgb1	High mobility group protein B1	IEA	GO:0005634	nucleus	Component	GO_REF:0000002	InterPro:IPR017967	InterPro	20141101
P63159	Hmgb1	High mobility group protein B1	IEA	GO:0005634	nucleus	Component	GO_REF:0000037	UniProtKB-KW:KW-0539	UniProt	20141101
P63159	Hmgb1	High mobility group protein B1	IEA	GO:0005634	nucleus	Component	GO_REF:0000039	UniProtKB-SubCell:SL-0191	UniProt	20141101
P63159	Hmgb1	High mobility group protein B1	IDA	GO:0005634	nucleus	Component	PMID:20043889	-	RGD	20100219
P63159	Hmgb1	High mobility group protein B1	IEA	GO:0005694	chromosome	Component	GO_REF:0000037	UniProtKB-KW:KW-0158	UniProt	20141101
P63159	Hmgb1	High mobility group protein B1	IEA	GO:0005694	chromosome	Component	GO_REF:0000039	UniProtKB-SubCell:SL-0468	UniProt	20141101
P63159	Hmgb1	High mobility group protein B1	IEA	GO:0005737	cytoplasm	Component	GO_REF:0000037	UniProtKB-KW:KW-0963	UniProt	20141101
P63159	Hmgb1	High mobility group protein B1	IEA	GO:0005737	cytoplasm	Component	GO_REF:0000039	UniProtKB-SubCell:SL-0086	UniProt	20141101
P63159	Hmgb1	High mobility group protein B1	IDA	GO:0005737	cytoplasm	Component	PMID:20043889	-	RGD	20100219
P63259	Actg1	Actin, cytoplasmic 2	IEA	GO:0005737	cytoplasm	Component	GO_REF:0000037	UniProtKB-KW:KW-0963	UniProt	20141101
P63259	Actg1	Actin, cytoplasmic 2	TAS	GO:0005829	cytosol	Component	Reactome:REACT_19210	-	Reactome	20090825
P63259	Actg1	Actin, cytoplasmic 2	IEA	GO:0005856	cytoskeleton	Component	GO_REF:0000037	UniProtKB-KW:KW-0206	UniProt	20141101
P63259	Actg1	Actin, cytoplasmic 2	IEA	GO:0005856	cytoskeleton	Component	GO_REF:0000039	UniProtKB-SubCell:SL-0090	UniProt	20141101
P63331	Ppp2ca	Serine/threonine-protein phosphatase 2A catalytic subunit alpha isoform	IEA	GO:0000159	protein phosphatase type 2A complex	Component	GO_REF:0000019	Ensembl:ENSMUSP00000020608	Ensembl	20141101
P63331	Ppp2ca	Serine/threonine-protein phosphatase 2A catalytic subunit alpha isoform	IEA	GO:0000775	chromosome, centromeric region	Component	GO_REF:0000019	Ensembl:ENSMUSP00000020608	Ensembl	20141101
P63331	Ppp2ca	Serine/threonine-protein phosphatase 2A catalytic subunit alpha isoform	IEA	GO:0000775	chromosome, centromeric region	Component	GO_REF:0000037	UniProtKB-KW:KW-0137	UniProt	20141101
P63331	Ppp2ca	Serine/threonine-protein phosphatase 2A catalytic subunit alpha isoform	IEA	GO:0000775	chromosome, centromeric region	Component	GO_REF:0000039	UniProtKB-SubCell:SL-0047	UniProt	20141101
P63331	Ppp2ca	Serine/threonine-protein phosphatase 2A catalytic subunit alpha isoform	IEA	GO:0000922	spindle pole	Component	GO_REF:0000039	UniProtKB-SubCell:SL-0448	UniProt	20141101
P63331	Ppp2ca	Serine/threonine-protein phosphatase 2A catalytic subunit alpha isoform	IEA	GO:0005634	nucleus	Component	GO_REF:0000037	UniProtKB-KW:KW-0539	UniProt	20141101
P63331	Ppp2ca	Serine/threonine-protein phosphatase 2A catalytic subunit alpha isoform	IEA	GO:0005634	nucleus	Component	GO_REF:0000039	UniProtKB-SubCell:SL-0191	UniProt	20141101
P63331	Ppp2ca	Serine/threonine-protein phosphatase 2A catalytic subunit alpha isoform	IEA	GO:0005694	chromosome	Component	GO_REF:0000037	UniProtKB-KW:KW-0158	UniProt	20141101
P63331	Ppp2ca	Serine/threonine-protein phosphatase 2A catalytic subunit alpha isoform	IEA	GO:0005737	cytoplasm	Component	GO_REF:0000019	Ensembl:ENSMUSP00000020608	Ensembl	20141101
P63331	Ppp2ca	Serine/threonine-protein phosphatase 2A catalytic subunit alpha isoform	IEA	GO:0005737	cytoplasm	Component	GO_REF:0000037	UniProtKB-KW:KW-0963	UniProt	20141101
P63331	Ppp2ca	Serine/threonine-protein phosphatase 2A catalytic subunit alpha isoform	IEA	GO:0005737	cytoplasm	Component	GO_REF:0000039	UniProtKB-SubCell:SL-0086	UniProt	20141101
P63331	Ppp2ca	Serine/threonine-protein phosphatase 2A catalytic subunit alpha isoform	IEA	GO:0005829	cytosol	Component	GO_REF:0000019	Ensembl:ENSMUSP00000020608	Ensembl	20141101
P63331	Ppp2ca	Serine/threonine-protein phosphatase 2A catalytic subunit alpha isoform	IDA	GO:0005829	cytosol	Component	PMID:9359419	-	RGD	20140718
P63331	Ppp2ca	Serine/threonine-protein phosphatase 2A catalytic subunit alpha isoform	IEA	GO:0005856	cytoskeleton	Component	GO_REF:0000037	UniProtKB-KW:KW-0206	UniProt	20141101
P63331	Ppp2ca	Serine/threonine-protein phosphatase 2A catalytic subunit alpha isoform	IEA	GO:0005886	plasma membrane	Component	GO_REF:0000019	Ensembl:ENSMUSP00000020608	Ensembl	20141101
P63331	Ppp2ca	Serine/threonine-protein phosphatase 2A catalytic subunit alpha isoform	IDA	GO:0014069	postsynaptic density	Component	PMID:11588171	-	RGD	20140714
P63331	Ppp2ca	Serine/threonine-protein phosphatase 2A catalytic subunit alpha isoform	IDA	GO:0043005	neuron projection	Component	PMID:15728831	-	RGD	20140718
P63331	Ppp2ca	Serine/threonine-protein phosphatase 2A catalytic subunit alpha isoform	IDA	GO:0043195	terminal bouton	Component	PMID:15728831	-	RGD	20140718
P63331	Ppp2ca	Serine/threonine-protein phosphatase 2A catalytic subunit alpha isoform	IEA	GO:0070062	extracellular vesicular exosome	Component	GO_REF:0000019	Ensembl:ENSP00000418447	Ensembl	20141101
P69897	Tubb5	Tubulin beta-5 chain	IEA	GO:0005634	nucleus	Component	GO_REF:0000019	Ensembl:ENSMUSP00000001566	Ensembl	20141101
P69897	Tubb5	Tubulin beta-5 chain	IEA	GO:0005634	nucleus	Component	GO_REF:0000019	Ensembl:ENSP00000339001	Ensembl	20141101
P69897	Tubb5	Tubulin beta-5 chain	IEA	GO:0005641	nuclear envelope lumen	Component	GO_REF:0000019	Ensembl:ENSP00000339001	Ensembl	20141101
P69897	Tubb5	Tubulin beta-5 chain	IEA	GO:0005737	cytoplasm	Component	GO_REF:0000037	UniProtKB-KW:KW-0963	UniProt	20141101
P69897	Tubb5	Tubulin beta-5 chain	IEA	GO:0005856	cytoskeleton	Component	GO_REF:0000037	UniProtKB-KW:KW-0206	UniProt	20141101
P69897	Tubb5	Tubulin beta-5 chain	IEA	GO:0005856	cytoskeleton	Component	GO_REF:0000039	UniProtKB-SubCell:SL-0090	UniProt	20141101
P69897	Tubb5	Tubulin beta-5 chain	IEA	GO:0005874	microtubule	Component	GO_REF:0000002	InterPro:IPR000217|InterPro:IPR002453|InterPro:IPR017975	InterPro	20141101
P69897	Tubb5	Tubulin beta-5 chain	IEA	GO:0005874	microtubule	Component	GO_REF:0000019	Ensembl:ENSMUSP00000001566	Ensembl	20141101
P69897	Tubb5	Tubulin beta-5 chain	IEA	GO:0005874	microtubule	Component	GO_REF:0000037	UniProtKB-KW:KW-0493	UniProt	20141101
P69897	Tubb5	Tubulin beta-5 chain	IEA	GO:0036464	cytoplasmic ribonucleoprotein granule	Component	GO_REF:0000019	Ensembl:ENSP00000339001	Ensembl	20141101
P69897	Tubb5	Tubulin beta-5 chain	IEA	GO:0043234	protein complex	Component	GO_REF:0000002	InterPro:IPR008280|InterPro:IPR018316	InterPro	20141101
P69897	Tubb5	Tubulin beta-5 chain	IDA	GO:0043234	protein complex	Component	PMID:18220421	-	RGD	20100319
P69897	Tubb5	Tubulin beta-5 chain	IEA	GO:0044297	cell body	Component	GO_REF:0000019	Ensembl:ENSP00000339001	Ensembl	20141101
P69897	Tubb5	Tubulin beta-5 chain	IEA	GO:0070062	extracellular vesicular exosome	Component	GO_REF:0000019	Ensembl:ENSP00000339001	Ensembl	20141101
P85971	Pgls	6-phosphogluconolactonase	IEA	GO:0005737	cytoplasm	Component	GO_REF:0000037	UniProtKB-KW:KW-0963	UniProt	20141101
P85971	Pgls	6-phosphogluconolactonase	IEA	GO:0005737	cytoplasm	Component	GO_REF:0000039	UniProtKB-SubCell:SL-0086	UniProt	20141101
P85971	Pgls	6-phosphogluconolactonase	IEA	GO:0070062	extracellular vesicular exosome	Component	GO_REF:0000019	Ensembl:ENSP00000252603	Ensembl	20141101
Q07936	Anxa2	Annexin A2	IDA	GO:0001726	ruffle	Component	PMID:19193640	-	RGD	20130402
Q07936	Anxa2	Annexin A2	IEA	GO:0005576	extracellular region	Component	GO_REF:0000037	UniProtKB-KW:KW-0964	UniProt	20141101
Q07936	Anxa2	Annexin A2	IEA	GO:0005578	proteinaceous extracellular matrix	Component	GO_REF:0000037	UniProtKB-KW:KW-0272	UniProt	20141101
Q07936	Anxa2	Annexin A2	IEA	GO:0005604	basement membrane	Component	GO_REF:0000037	UniProtKB-KW:KW-0084	UniProt	20141101
Q07936	Anxa2	Annexin A2	IEA	GO:0005604	basement membrane	Component	GO_REF:0000039	UniProtKB-SubCell:SL-0025	UniProt	20141101
Q07936	Anxa2	Annexin A2	IEA	GO:0005615	extracellular space	Component	GO_REF:0000019	Ensembl:ENSP00000346032	Ensembl	20141101
Q07936	Anxa2	Annexin A2	IEA	GO:0005634	nucleus	Component	GO_REF:0000019	Ensembl:ENSP00000346032	Ensembl	20141101
Q07936	Anxa2	Annexin A2	IEA	GO:0005737	cytoplasm	Component	GO_REF:0000019	Ensembl:ENSMUSP00000034756	Ensembl	20141101
Q07936	Anxa2	Annexin A2	IDA	GO:0005737	cytoplasm	Component	PMID:14734570	-	RGD	20060418
Q07936	Anxa2	Annexin A2	IEA	GO:0005765	lysosomal membrane	Component	GO_REF:0000019	Ensembl:ENSP00000346032	Ensembl	20141101
Q07936	Anxa2	Annexin A2	IEA	GO:0005769	early endosome	Component	GO_REF:0000019	Ensembl:ENSMUSP00000034756	Ensembl	20141101
Q07936	Anxa2	Annexin A2	IEA	GO:0005811	lipid particle	Component	GO_REF:0000019	Ensembl:ENSP00000346032	Ensembl	20141101
Q07936	Anxa2	Annexin A2	IEA	GO:0005886	plasma membrane	Component	GO_REF:0000019	Ensembl:ENSP00000346032	Ensembl	20141101
Q07936	Anxa2	Annexin A2	IDA	GO:0005886	plasma membrane	Component	PMID:14734570	-	RGD	20060418
Q07936	Anxa2	Annexin A2	IDA	GO:0005938	cell cortex	Component	PMID:19193640	-	RGD	20130402
Q07936	Anxa2	Annexin A2	IEA	GO:0009986	cell surface	Component	GO_REF:0000019	Ensembl:ENSP00000346032	Ensembl	20141101
Q07936	Anxa2	Annexin A2	IEA	GO:0016020	membrane	Component	GO_REF:0000019	Ensembl:ENSP00000346032	Ensembl	20141101
Q07936	Anxa2	Annexin A2	IEA	GO:0019897	extrinsic component of plasma membrane	Component	GO_REF:0000019	Ensembl:ENSMUSP00000034756	Ensembl	20141101
Q07936	Anxa2	Annexin A2	IEA	GO:0030496	midbody	Component	GO_REF:0000019	Ensembl:ENSP00000346032	Ensembl	20141101
Q07936	Anxa2	Annexin A2	IEA	GO:0031902	late endosome membrane	Component	GO_REF:0000019	Ensembl:ENSP00000346032	Ensembl	20141101
Q07936	Anxa2	Annexin A2	IDA	GO:0031982	vesicle	Component	PMID:19193640	-	RGD	20130402
Q07936	Anxa2	Annexin A2	IEA	GO:0035749	myelin sheath adaxonal region	Component	GO_REF:0000019	Ensembl:ENSMUSP00000034756	Ensembl	20141101
Q07936	Anxa2	Annexin A2	IEA	GO:0042383	sarcolemma	Component	GO_REF:0000019	Ensembl:ENSMUSP00000034756	Ensembl	20141101
Q07936	Anxa2	Annexin A2	IEA	GO:0042470	melanosome	Component	GO_REF:0000039	UniProtKB-SubCell:SL-0161	UniProt	20141101
Q07936	Anxa2	Annexin A2	IEA	GO:0043220	Schmidt-Lanterman incisure	Component	GO_REF:0000019	Ensembl:ENSMUSP00000034756	Ensembl	20141101
Q07936	Anxa2	Annexin A2	IDA	GO:0043234	protein complex	Component	PMID:15823548	-	RGD	20070314
Q07936	Anxa2	Annexin A2	IDA	GO:0044354	macropinosome	Component	PMID:19193640	-	RGD	20130402
Q07936	Anxa2	Annexin A2	IEA	GO:0045121	membrane raft	Component	GO_REF:0000019	Ensembl:ENSP00000346032	Ensembl	20141101
Q07936	Anxa2	Annexin A2	IDA	GO:0048471	perinuclear region of cytoplasm	Component	PMID:14734570	-	RGD	20060418
Q07936	Anxa2	Annexin A2	IEA	GO:0070062	extracellular vesicular exosome	Component	GO_REF:0000019	Ensembl:ENSP00000346032	Ensembl	20141101
Q0ZFS8	Srsf3	Protein Srsf3	IEA	GO:0016607	nuclear speck	Component	GO_REF:0000019	Ensembl:ENSMUSP00000117045	Ensembl	20141101
Q3KRD8	Eif6	Eukaryotic translation initiation factor 6	IEA	GO:0005634	nucleus	Component	GO_REF:0000019	Ensembl:ENSP00000363574	Ensembl	20141101
Q3KRD8	Eif6	Eukaryotic translation initiation factor 6	IEA	GO:0005634	nucleus	Component	GO_REF:0000037	UniProtKB-KW:KW-0539	UniProt	20141101
Q3KRD8	Eif6	Eukaryotic translation initiation factor 6	IEA	GO:0005638	lamin filament	Component	GO_REF:0000019	Ensembl:ENSMUSP00000029142	Ensembl	20141101
Q3KRD8	Eif6	Eukaryotic translation initiation factor 6	IEA	GO:0005730	nucleolus	Component	GO_REF:0000020	HAMAP:MF_03132	UniProt	20141101
Q3KRD8	Eif6	Eukaryotic translation initiation factor 6	IEA	GO:0005730	nucleolus	Component	GO_REF:0000039	UniProtKB-SubCell:SL-0188	UniProt	20141101
Q3KRD8	Eif6	Eukaryotic translation initiation factor 6	IEA	GO:0005737	cytoplasm	Component	GO_REF:0000020	HAMAP:MF_03132	UniProt	20141101
Q3KRD8	Eif6	Eukaryotic translation initiation factor 6	IEA	GO:0005737	cytoplasm	Component	GO_REF:0000037	UniProtKB-KW:KW-0963	UniProt	20141101
Q3KRD8	Eif6	Eukaryotic translation initiation factor 6	IEA	GO:0005737	cytoplasm	Component	GO_REF:0000039	UniProtKB-SubCell:SL-0086	UniProt	20141101
Q3KRD8	Eif6	Eukaryotic translation initiation factor 6	IEA	GO:0005882	intermediate filament	Component	GO_REF:0000019	Ensembl:ENSMUSP00000029142	Ensembl	20141101
Q3KRD8	Eif6	Eukaryotic translation initiation factor 6	IEA	GO:0070062	extracellular vesicular exosome	Component	GO_REF:0000019	Ensembl:ENSP00000363574	Ensembl	20141101
Q4FZT0	Stoml2	Stomatin-like protein 2, mitochondrial	IEA	GO:0001772	immunological synapse	Component	GO_REF:0000019	Ensembl:ENSP00000348886	Ensembl	20141101
Q4FZT0	Stoml2	Stomatin-like protein 2, mitochondrial	IEA	GO:0005739	mitochondrion	Component	GO_REF:0000019	Ensembl:ENSMUSP00000030169	Ensembl	20141101
Q4FZT0	Stoml2	Stomatin-like protein 2, mitochondrial	IEA	GO:0005739	mitochondrion	Component	GO_REF:0000037	UniProtKB-KW:KW-0496	UniProt	20141101
Q4FZT0	Stoml2	Stomatin-like protein 2, mitochondrial	IEA	GO:0005743	mitochondrial inner membrane	Component	GO_REF:0000019	Ensembl:ENSMUSP00000030169	Ensembl	20141101
Q4FZT0	Stoml2	Stomatin-like protein 2, mitochondrial	IEA	GO:0005743	mitochondrial inner membrane	Component	GO_REF:0000019	Ensembl:ENSP00000348886	Ensembl	20141101
Q4FZT0	Stoml2	Stomatin-like protein 2, mitochondrial	ISS	GO:0005743	mitochondrial inner membrane	Component	GO_REF:0000024	UniProtKB:Q9UJZ1	UniProt	20130218
Q4FZT0	Stoml2	Stomatin-like protein 2, mitochondrial	IEA	GO:0005743	mitochondrial inner membrane	Component	GO_REF:0000037	UniProtKB-KW:KW-0999	UniProt	20141101
Q4FZT0	Stoml2	Stomatin-like protein 2, mitochondrial	IEA	GO:0005743	mitochondrial inner membrane	Component	GO_REF:0000039	UniProtKB-SubCell:SL-0168	UniProt	20141101
Q4FZT0	Stoml2	Stomatin-like protein 2, mitochondrial	IEA	GO:0005758	mitochondrial intermembrane space	Component	GO_REF:0000019	Ensembl:ENSP00000348886	Ensembl	20141101
Q4FZT0	Stoml2	Stomatin-like protein 2, mitochondrial	ISS	GO:0005758	mitochondrial intermembrane space	Component	GO_REF:0000024	UniProtKB:Q9UJZ1	UniProt	20130218
Q4FZT0	Stoml2	Stomatin-like protein 2, mitochondrial	IEA	GO:0005758	mitochondrial intermembrane space	Component	GO_REF:0000039	UniProtKB-SubCell:SL-0169	UniProt	20141101
Q4FZT0	Stoml2	Stomatin-like protein 2, mitochondrial	IEA	GO:0005886	plasma membrane	Component	GO_REF:0000037	UniProtKB-KW:KW-1003	UniProt	20141101
Q4FZT0	Stoml2	Stomatin-like protein 2, mitochondrial	IEA	GO:0005886	plasma membrane	Component	GO_REF:0000039	UniProtKB-SubCell:SL-0039	UniProt	20141101
Q4FZT0	Stoml2	Stomatin-like protein 2, mitochondrial	IEA	GO:0008180	COP9 signalosome	Component	GO_REF:0000019	Ensembl:ENSP00000348886	Ensembl	20141101
Q4FZT0	Stoml2	Stomatin-like protein 2, mitochondrial	IEA	GO:0015629	actin cytoskeleton	Component	GO_REF:0000019	Ensembl:ENSP00000348886	Ensembl	20141101
Q4FZT0	Stoml2	Stomatin-like protein 2, mitochondrial	IEA	GO:0016020	membrane	Component	GO_REF:0000002	InterPro:IPR001972	InterPro	20141101
Q4FZT0	Stoml2	Stomatin-like protein 2, mitochondrial	IEA	GO:0016020	membrane	Component	GO_REF:0000037	UniProtKB-KW:KW-0472	UniProt	20141101
Q4FZT0	Stoml2	Stomatin-like protein 2, mitochondrial	IEA	GO:0019897	extrinsic component of plasma membrane	Component	GO_REF:0000019	Ensembl:ENSMUSP00000030169	Ensembl	20141101
Q4FZT0	Stoml2	Stomatin-like protein 2, mitochondrial	IEA	GO:0019897	extrinsic component of plasma membrane	Component	GO_REF:0000019	Ensembl:ENSP00000348886	Ensembl	20141101
Q4FZT0	Stoml2	Stomatin-like protein 2, mitochondrial	ISS	GO:0019897	extrinsic component of plasma membrane	Component	GO_REF:0000024	UniProtKB:Q9UJZ1	UniProt	20130218
Q4FZT0	Stoml2	Stomatin-like protein 2, mitochondrial	IEA	GO:0042101	T cell receptor complex	Component	GO_REF:0000019	Ensembl:ENSP00000348886	Ensembl	20141101
Q4FZT0	Stoml2	Stomatin-like protein 2, mitochondrial	IEA	GO:0045121	membrane raft	Component	GO_REF:0000019	Ensembl:ENSP00000348886	Ensembl	20141101
Q4FZT0	Stoml2	Stomatin-like protein 2, mitochondrial	ISS	GO:0045121	membrane raft	Component	GO_REF:0000024	UniProtKB:Q9UJZ1	UniProt	20130218
Q4FZT0	Stoml2	Stomatin-like protein 2, mitochondrial	IEA	GO:0045121	membrane raft	Component	GO_REF:0000039	UniProtKB-SubCell:SL-0370	UniProt	20141101
Q4FZT0	Stoml2	Stomatin-like protein 2, mitochondrial	ISS	GO:0001772	immunological synapse	Component	GO_REF:0000024	UniProtKB:Q9UJZ1	UniProt	20130218
Q4FZT0	Stoml2	Stomatin-like protein 2, mitochondrial	ISS	GO:0015629	actin cytoskeleton	Component	GO_REF:0000024	UniProtKB:Q9UJZ1	UniProt	20130218
Q4FZT0	Stoml2	Stomatin-like protein 2, mitochondrial	ISS	GO:0042101	T cell receptor complex	Component	GO_REF:0000024	UniProtKB:Q9UJZ1	UniProt	20130218
Q4KM87	Actl6a	Protein Actl6a	IEA	GO:0000790	nuclear chromatin	Component	GO_REF:0000019	Ensembl:ENSP00000397552	Ensembl	20141101
Q4KM87	Actl6a	Protein Actl6a	ND	GO:0005575	cellular_component	Component	GO_REF:0000015	-	RGD	20141016
Q4KM87	Actl6a	Protein Actl6a	IEA	GO:0005634	nucleus	Component	GO_REF:0000019	Ensembl:ENSMUSP00000029214	Ensembl	20141101
Q4KM87	Actl6a	Protein Actl6a	IEA	GO:0005634	nucleus	Component	GO_REF:0000019	Ensembl:ENSP00000397552	Ensembl	20141101
Q4KM87	Actl6a	Protein Actl6a	IEA	GO:0005886	plasma membrane	Component	GO_REF:0000019	Ensembl:ENSP00000397552	Ensembl	20141101
Q4KM87	Actl6a	Protein Actl6a	IEA	GO:0016514	SWI/SNF complex	Component	GO_REF:0000019	Ensembl:ENSP00000397552	Ensembl	20141101
Q4KM87	Actl6a	Protein Actl6a	IEA	GO:0031011	Ino80 complex	Component	GO_REF:0000019	Ensembl:ENSP00000397552	Ensembl	20141101
Q4KM87	Actl6a	Protein Actl6a	IEA	GO:0035267	NuA4 histone acetyltransferase complex	Component	GO_REF:0000019	Ensembl:ENSP00000397552	Ensembl	20141101
Q4KM87	Actl6a	Protein Actl6a	IEA	GO:0043234	protein complex	Component	GO_REF:0000019	Ensembl:ENSP00000397552	Ensembl	20141101
Q4KM87	Actl6a	Protein Actl6a	IEA	GO:0071564	npBAF complex	Component	GO_REF:0000019	Ensembl:ENSMUSP00000029214	Ensembl	20141101
Q5I0H3	Sumo1	Small ubiquitin-related modifier 1	IDA	GO:0001650	fibrillar center	Component	PMID:17587596	-	RGD	20140509
Q5I0H3	Sumo1	Small ubiquitin-related modifier 1	IDA	GO:0001741	XY body	Component	PMID:15349788	-	RGD	20141020
Q5I0H3	Sumo1	Small ubiquitin-related modifier 1	IEA	GO:0005634	nucleus	Component	GO_REF:0000019	Ensembl:ENSMUSP00000088935	Ensembl	20141101
Q5I0H3	Sumo1	Small ubiquitin-related modifier 1	IEA	GO:0005634	nucleus	Component	GO_REF:0000019	Ensembl:ENSP00000376077	Ensembl	20141101
Q5I0H3	Sumo1	Small ubiquitin-related modifier 1	IEA	GO:0005634	nucleus	Component	GO_REF:0000037	UniProtKB-KW:KW-0539	UniProt	20141101
Q5I0H3	Sumo1	Small ubiquitin-related modifier 1	IDA	GO:0005634	nucleus	Component	PMID:17486098	-	RGD	20070918
Q5I0H3	Sumo1	Small ubiquitin-related modifier 1	IEA	GO:0005730	nucleolus	Component	GO_REF:0000019	Ensembl:ENSP00000376077	Ensembl	20141101
Q5I0H3	Sumo1	Small ubiquitin-related modifier 1	IEA	GO:0005737	cytoplasm	Component	GO_REF:0000037	UniProtKB-KW:KW-0963	UniProt	20141101
Q5I0H3	Sumo1	Small ubiquitin-related modifier 1	IEA	GO:0005737	cytoplasm	Component	GO_REF:0000039	UniProtKB-SubCell:SL-0086	UniProt	20141101
Q5I0H3	Sumo1	Small ubiquitin-related modifier 1	IEA	GO:0016020	membrane	Component	GO_REF:0000037	UniProtKB-KW:KW-0472	UniProt	20141101
Q5I0H3	Sumo1	Small ubiquitin-related modifier 1	IEA	GO:0016604	nuclear body	Component	GO_REF:0000019	Ensembl:ENSMUSP00000088935	Ensembl	20141101
Q5I0H3	Sumo1	Small ubiquitin-related modifier 1	IEA	GO:0016605	PML body	Component	GO_REF:0000019	Ensembl:ENSP00000376077	Ensembl	20141101
Q5I0H3	Sumo1	Small ubiquitin-related modifier 1	ISS	GO:0016605	PML body	Component	GO_REF:0000024	UniProtKB:P63165	UniProt	20130314
Q5I0H3	Sumo1	Small ubiquitin-related modifier 1	IEA	GO:0016605	PML body	Component	GO_REF:0000039	UniProtKB-SubCell:SL-0465	UniProt	20141101
Q5I0H3	Sumo1	Small ubiquitin-related modifier 1	IEA	GO:0016607	nuclear speck	Component	GO_REF:0000039	UniProtKB-SubCell:SL-0186	UniProt	20141101
Q5I0H3	Sumo1	Small ubiquitin-related modifier 1	IDA	GO:0030425	dendrite	Component	PMID:17486098	-	RGD	20070918
Q5I0H3	Sumo1	Small ubiquitin-related modifier 1	IEA	GO:0031965	nuclear membrane	Component	GO_REF:0000019	Ensembl:ENSP00000376077	Ensembl	20141101
Q5I0H3	Sumo1	Small ubiquitin-related modifier 1	IEA	GO:0031965	nuclear membrane	Component	GO_REF:0000039	UniProtKB-SubCell:SL-0182	UniProt	20141101
Q5I0H3	Sumo1	Small ubiquitin-related modifier 1	IDA	GO:0045202	synapse	Component	PMID:17486098	-	RGD	20070918
Q5I0H3	Sumo1	Small ubiquitin-related modifier 1	IDA	GO:0000792	heterochromatin	Component	PMID:15349788	-	RGD	20141020
Q5I0H3	Sumo1	Small ubiquitin-related modifier 1	IDA	GO:0016605	PML body	Component	PMID:15349788	-	RGD	20141020
Q5M819	Psph	Phosphoserine phosphatase	IBA	GO:0005737	cytoplasm	Component	GO_REF:0000033	PANTHER:PTN000000001	RefGenome	20140505
Q5M819	Psph	Phosphoserine phosphatase	IDA	GO:0043005	neuron projection	Component	PMID:8858931	-	RGD	20090612
Q5M823	Nudcd2	NudC domain-containing protein 2	IEA	GO:0000775	chromosome, centromeric region	Component	GO_REF:0000037	UniProtKB-KW:KW-0137	UniProt	20141101
Q5M823	Nudcd2	NudC domain-containing protein 2	IEA	GO:0000776	kinetochore	Component	GO_REF:0000037	UniProtKB-KW:KW-0995	UniProt	20141101
Q5M823	Nudcd2	NudC domain-containing protein 2	IEA	GO:0000777	condensed chromosome kinetochore	Component	GO_REF:0000039	UniProtKB-SubCell:SL-0149	UniProt	20141101
Q5M823	Nudcd2	NudC domain-containing protein 2	IEA	GO:0000922	spindle pole	Component	GO_REF:0000039	UniProtKB-SubCell:SL-0448	UniProt	20141101
Q5M823	Nudcd2	NudC domain-containing protein 2	IEA	GO:0005694	chromosome	Component	GO_REF:0000037	UniProtKB-KW:KW-0158	UniProt	20141101
Q5M823	Nudcd2	NudC domain-containing protein 2	IEA	GO:0005737	cytoplasm	Component	GO_REF:0000037	UniProtKB-KW:KW-0963	UniProt	20141101
Q5M823	Nudcd2	NudC domain-containing protein 2	IEA	GO:0005815	microtubule organizing center	Component	GO_REF:0000039	UniProtKB-SubCell:SL-0048	UniProt	20141101
Q5M823	Nudcd2	NudC domain-containing protein 2	IEA	GO:0005856	cytoskeleton	Component	GO_REF:0000037	UniProtKB-KW:KW-0206	UniProt	20141101
Q5RJK5	Cbx3	Chromobox homolog 3 (HP1 gamma homolog, Drosophila), isoform CRA_a	IEA	GO:0005634	nucleus	Component	GO_REF:0000002	InterPro:IPR008251	InterPro	20141101
Q5RJK5	Cbx3	Chromobox homolog 3 (HP1 gamma homolog, Drosophila), isoform CRA_a	IEA	GO:0005634	nucleus	Component	GO_REF:0000038	UniProtKB-KW:KW-0539	UniProt	20141101
Q5RJK5	Cbx3	Chromobox homolog 3 (HP1 gamma homolog, Drosophila), isoform CRA_a	IDA	GO:0005634	nucleus	Component	PMID:21368868	-	RGD	20141006
Q5RJK5	Cbx3	Chromobox homolog 3 (HP1 gamma homolog, Drosophila), isoform CRA_a	IDA	GO:0035985	senescence-associated heterochromatin focus	Component	PMID:21368868	-	RGD	20141006
Q5RJR2	Twf1	Twinfilin-1	IEA	GO:0005622	intracellular	Component	GO_REF:0000002	InterPro:IPR002108	InterPro	20141101
Q5RJR2	Twf1	Twinfilin-1	IEA	GO:0005737	cytoplasm	Component	GO_REF:0000019	Ensembl:ENSP00000449428	Ensembl	20141101
Q5RJR2	Twf1	Twinfilin-1	IEA	GO:0005737	cytoplasm	Component	GO_REF:0000037	UniProtKB-KW:KW-0963	UniProt	20141101
Q5RJR2	Twf1	Twinfilin-1	IEA	GO:0005737	cytoplasm	Component	GO_REF:0000039	UniProtKB-SubCell:SL-0086	UniProt	20141101
Q5RJR2	Twf1	Twinfilin-1	IEA	GO:0005856	cytoskeleton	Component	GO_REF:0000037	UniProtKB-KW:KW-0206	UniProt	20141101
Q5RJR2	Twf1	Twinfilin-1	IEA	GO:0005856	cytoskeleton	Component	GO_REF:0000039	UniProtKB-SubCell:SL-0090	UniProt	20141101
Q5RJR2	Twf1	Twinfilin-1	IEA	GO:0005911	cell-cell junction	Component	GO_REF:0000019	Ensembl:ENSMUSP00000023087	Ensembl	20141101
Q5RJR2	Twf1	Twinfilin-1	IEA	GO:0015629	actin cytoskeleton	Component	GO_REF:0000019	Ensembl:ENSMUSP00000023087	Ensembl	20141101
Q5RJR2	Twf1	Twinfilin-1	IEA	GO:0030016	myofibril	Component	GO_REF:0000019	Ensembl:ENSMUSP00000023087	Ensembl	20141101
Q5RJR2	Twf1	Twinfilin-1	IEA	GO:0030175	filopodium	Component	GO_REF:0000019	Ensembl:ENSMUSP00000023087	Ensembl	20141101
Q5RJR2	Twf1	Twinfilin-1	IEA	GO:0032587	ruffle membrane	Component	GO_REF:0000019	Ensembl:ENSMUSP00000023087	Ensembl	20141101
Q5RJR2	Twf1	Twinfilin-1	IEA	GO:0048471	perinuclear region of cytoplasm	Component	GO_REF:0000019	Ensembl:ENSMUSP00000023087	Ensembl	20141101
Q5RK09	Eif3g	Eukaryotic translation initiation factor 3 subunit G	IEA	GO:0005634	nucleus	Component	GO_REF:0000020	HAMAP:MF_03006	UniProt	20141101
Q5RK09	Eif3g	Eukaryotic translation initiation factor 3 subunit G	IEA	GO:0005634	nucleus	Component	GO_REF:0000037	UniProtKB-KW:KW-0539	UniProt	20141101
Q5RK09	Eif3g	Eukaryotic translation initiation factor 3 subunit G	IEA	GO:0005634	nucleus	Component	GO_REF:0000039	UniProtKB-SubCell:SL-0191	UniProt	20141101
Q5RK09	Eif3g	Eukaryotic translation initiation factor 3 subunit G	IEA	GO:0005737	cytoplasm	Component	GO_REF:0000002	InterPro:IPR017334	InterPro	20141101
Q5RK09	Eif3g	Eukaryotic translation initiation factor 3 subunit G	IEA	GO:0005737	cytoplasm	Component	GO_REF:0000020	HAMAP:MF_03006	UniProt	20141101
Q5RK09	Eif3g	Eukaryotic translation initiation factor 3 subunit G	IEA	GO:0005737	cytoplasm	Component	GO_REF:0000037	UniProtKB-KW:KW-0963	UniProt	20141101
Q5RK09	Eif3g	Eukaryotic translation initiation factor 3 subunit G	IEA	GO:0005737	cytoplasm	Component	GO_REF:0000039	UniProtKB-SubCell:SL-0086	UniProt	20141101
Q5RK09	Eif3g	Eukaryotic translation initiation factor 3 subunit G	IEA	GO:0005852	eukaryotic translation initiation factor 3 complex	Component	GO_REF:0000002	InterPro:IPR017334	InterPro	20141101
Q5RK09	Eif3g	Eukaryotic translation initiation factor 3 subunit G	IEA	GO:0005852	eukaryotic translation initiation factor 3 complex	Component	GO_REF:0000019	Ensembl:ENSMUSP00000004206	Ensembl	20141101
Q5RK09	Eif3g	Eukaryotic translation initiation factor 3 subunit G	IEA	GO:0005852	eukaryotic translation initiation factor 3 complex	Component	GO_REF:0000020	HAMAP:MF_03006	UniProt	20141101
Q5RK09	Eif3g	Eukaryotic translation initiation factor 3 subunit G	ISS	GO:0005852	eukaryotic translation initiation factor 3 complex	Component	GO_REF:0000024	UniProtKB:O75821	UniProt	20090528
Q5RK09	Eif3g	Eukaryotic translation initiation factor 3 subunit G	IEA	GO:0016282	eukaryotic 43S preinitiation complex	Component	GO_REF:0000020	HAMAP:MF_03006	UniProt	20141101
Q5RK09	Eif3g	Eukaryotic translation initiation factor 3 subunit G	IEA	GO:0033290	eukaryotic 48S preinitiation complex	Component	GO_REF:0000020	HAMAP:MF_03006	UniProt	20141101
Q5RK09	Eif3g	Eukaryotic translation initiation factor 3 subunit G	IEA	GO:0048471	perinuclear region of cytoplasm	Component	GO_REF:0000039	UniProtKB-SubCell:SL-0198	UniProt	20141101
Q5U2R7	Mesdc2	LDLR chaperone MESD	IEA	GO:0005783	endoplasmic reticulum	Component	GO_REF:0000037	UniProtKB-KW:KW-0256	UniProt	20141101
Q5U2R7	Mesdc2	LDLR chaperone MESD	IEA	GO:0005783	endoplasmic reticulum	Component	GO_REF:0000039	UniProtKB-SubCell:SL-0095	UniProt	20141101
Q5U2R7	Mesdc2	LDLR chaperone MESD	IEA	GO:0005886	plasma membrane	Component	GO_REF:0000019	Ensembl:ENSMUSP00000091768	Ensembl	20141101
Q5XI72	Eif4h	Eukaryotic translation initiation factor 4H	IEA	GO:0005737	cytoplasm	Component	GO_REF:0000037	UniProtKB-KW:KW-0963	UniProt	20141101
Q5XI72	Eif4h	Eukaryotic translation initiation factor 4H	IEA	GO:0016020	membrane	Component	GO_REF:0000019	Ensembl:ENSP00000265753	Ensembl	20141101
Q5XI72	Eif4h	Eukaryotic translation initiation factor 4H	IEA	GO:0048471	perinuclear region of cytoplasm	Component	GO_REF:0000039	UniProtKB-SubCell:SL-0198	UniProt	20141101
Q5XIG8	Strap	Serine-threonine kinase receptor-associated protein	IEA	GO:0005634	nucleus	Component	GO_REF:0000037	UniProtKB-KW:KW-0539	UniProt	20141101
Q5XIG8	Strap	Serine-threonine kinase receptor-associated protein	IEA	GO:0005634	nucleus	Component	GO_REF:0000039	UniProtKB-SubCell:SL-0191	UniProt	20141101
Q5XIG8	Strap	Serine-threonine kinase receptor-associated protein	IEA	GO:0005737	cytoplasm	Component	GO_REF:0000037	UniProtKB-KW:KW-0963	UniProt	20141101
Q5XIG8	Strap	Serine-threonine kinase receptor-associated protein	IEA	GO:0005737	cytoplasm	Component	GO_REF:0000039	UniProtKB-SubCell:SL-0086	UniProt	20141101
Q5XIG8	Strap	Serine-threonine kinase receptor-associated protein	ISS	GO:0005829	cytosol	Component	GO_REF:0000024	UniProtKB:Q9Y3F4	UniProt	20131211
Q5XIG8	Strap	Serine-threonine kinase receptor-associated protein	ISS	GO:0032797	SMN complex	Component	GO_REF:0000024	UniProtKB:Q9Y3F4	UniProt	20131211
Q5XIG8	Strap	Serine-threonine kinase receptor-associated protein	ISS	GO:0034719	SMN-Sm protein complex	Component	GO_REF:0000024	UniProtKB:Q9Y3F4	UniProt	20131211
Q62651	Ech1	Delta(3,5)-Delta(2,4)-dienoyl-CoA isomerase, mitochondrial	IEA	GO:0005739	mitochondrion	Component	GO_REF:0000019	Ensembl:ENSMUSP00000066092	Ensembl	20141101
Q62651	Ech1	Delta(3,5)-Delta(2,4)-dienoyl-CoA isomerase, mitochondrial	IEA	GO:0005739	mitochondrion	Component	GO_REF:0000037	UniProtKB-KW:KW-0496	UniProt	20141101
Q62651	Ech1	Delta(3,5)-Delta(2,4)-dienoyl-CoA isomerase, mitochondrial	IEA	GO:0005739	mitochondrion	Component	GO_REF:0000039	UniProtKB-SubCell:SL-0173	UniProt	20141101
Q62651	Ech1	Delta(3,5)-Delta(2,4)-dienoyl-CoA isomerase, mitochondrial	IDA	GO:0005739	mitochondrion	Component	PMID:9417087	-	UniProt	20080311
Q62651	Ech1	Delta(3,5)-Delta(2,4)-dienoyl-CoA isomerase, mitochondrial	IEA	GO:0005777	peroxisome	Component	GO_REF:0000037	UniProtKB-KW:KW-0576	UniProt	20141101
Q62651	Ech1	Delta(3,5)-Delta(2,4)-dienoyl-CoA isomerase, mitochondrial	IEA	GO:0005777	peroxisome	Component	GO_REF:0000039	UniProtKB-SubCell:SL-0204	UniProt	20141101
Q62651	Ech1	Delta(3,5)-Delta(2,4)-dienoyl-CoA isomerase, mitochondrial	IEA	GO:0016020	membrane	Component	GO_REF:0000019	Ensembl:ENSP00000221418	Ensembl	20141101
Q62651	Ech1	Delta(3,5)-Delta(2,4)-dienoyl-CoA isomerase, mitochondrial	IEA	GO:0070062	extracellular vesicular exosome	Component	GO_REF:0000019	Ensembl:ENSP00000221418	Ensembl	20141101
Q63228	Gmfb	Glia maturation factor beta	IEA	GO:0005622	intracellular	Component	GO_REF:0000002	InterPro:IPR002108	InterPro	20141101
Q63570	Psmc4	26S protease regulatory subunit 6B	IEA	GO:0000502	proteasome complex	Component	GO_REF:0000037	UniProtKB-KW:KW-0647	UniProt	20141101
Q63570	Psmc4	26S protease regulatory subunit 6B	IEA	GO:0005634	nucleus	Component	GO_REF:0000019	Ensembl:ENSP00000157812	Ensembl	20141101
Q63570	Psmc4	26S protease regulatory subunit 6B	IEA	GO:0005634	nucleus	Component	GO_REF:0000037	UniProtKB-KW:KW-0539	UniProt	20141101
Q63570	Psmc4	26S protease regulatory subunit 6B	IEA	GO:0005634	nucleus	Component	GO_REF:0000039	UniProtKB-SubCell:SL-0191	UniProt	20141101
Q63570	Psmc4	26S protease regulatory subunit 6B	IEA	GO:0005737	cytoplasm	Component	GO_REF:0000002	InterPro:IPR005937	InterPro	20141101
Q63570	Psmc4	26S protease regulatory subunit 6B	IEA	GO:0005737	cytoplasm	Component	GO_REF:0000037	UniProtKB-KW:KW-0963	UniProt	20141101
Q63570	Psmc4	26S protease regulatory subunit 6B	IEA	GO:0005737	cytoplasm	Component	GO_REF:0000039	UniProtKB-SubCell:SL-0086	UniProt	20141101
Q63570	Psmc4	26S protease regulatory subunit 6B	IEA	GO:0016020	membrane	Component	GO_REF:0000019	Ensembl:ENSP00000157812	Ensembl	20141101
Q63570	Psmc4	26S protease regulatory subunit 6B	IDA	GO:0016234	inclusion body	Component	PMID:18986984	-	RGD	20130401
Q63570	Psmc4	26S protease regulatory subunit 6B	IEA	GO:0022624	proteasome accessory complex	Component	GO_REF:0000019	Ensembl:ENSMUSP00000032824	Ensembl	20141101
Q63570	Psmc4	26S protease regulatory subunit 6B	ISS	GO:0022624	proteasome accessory complex	Component	GO_REF:0000024	UniProtKB:P54775	UniProt	20120920
Q63570	Psmc4	26S protease regulatory subunit 6B	IDA	GO:0031597	cytosolic proteasome complex	Component	PMID:18986984	-	RGD	20130401
Q63598	Pls3	Plastin-3	IEA	GO:0005737	cytoplasm	Component	GO_REF:0000037	UniProtKB-KW:KW-0963	UniProt	20141101
Q63598	Pls3	Plastin-3	IEA	GO:0005737	cytoplasm	Component	GO_REF:0000039	UniProtKB-SubCell:SL-0086	UniProt	20141101
Q63598	Pls3	Plastin-3	IDA	GO:0032420	stereocilium	Component	PMID:12378542	-	RGD	20100618
Q641W2	Myg1	UPF0160 protein MYG1, mitochondrial	ND	GO:0005575	cellular_component	Component	GO_REF:0000015	-	RGD	20080707
Q641W2	Myg1	UPF0160 protein MYG1, mitochondrial	IEA	GO:0005634	nucleus	Component	GO_REF:0000019	Ensembl:ENSP00000267103	Ensembl	20141101
Q641W2	Myg1	UPF0160 protein MYG1, mitochondrial	IEA	GO:0005634	nucleus	Component	GO_REF:0000037	UniProtKB-KW:KW-0539	UniProt	20141101
Q641W2	Myg1	UPF0160 protein MYG1, mitochondrial	IEA	GO:0005634	nucleus	Component	GO_REF:0000039	UniProtKB-SubCell:SL-0191	UniProt	20141101
Q641W2	Myg1	UPF0160 protein MYG1, mitochondrial	IEA	GO:0005739	mitochondrion	Component	GO_REF:0000019	Ensembl:ENSP00000267103	Ensembl	20141101
Q641W2	Myg1	UPF0160 protein MYG1, mitochondrial	IEA	GO:0005739	mitochondrion	Component	GO_REF:0000037	UniProtKB-KW:KW-0496	UniProt	20141101
Q641W2	Myg1	UPF0160 protein MYG1, mitochondrial	IEA	GO:0005739	mitochondrion	Component	GO_REF:0000039	UniProtKB-SubCell:SL-0173	UniProt	20141101
Q641W2	Myg1	UPF0160 protein MYG1, mitochondrial	IEA	GO:0070062	extracellular vesicular exosome	Component	GO_REF:0000019	Ensembl:ENSP00000267103	Ensembl	20141101
Q64375	Leprel4	Synaptonemal complex protein SC65	IDA	GO:0000795	synaptonemal complex	Component	PMID:1363622	-	RGD	20051108
Q64375	Leprel4	Synaptonemal complex protein SC65	IEA	GO:0005634	nucleus	Component	GO_REF:0000037	UniProtKB-KW:KW-0539	UniProt	20141101
Q64375	Leprel4	Synaptonemal complex protein SC65	IEA	GO:0005634	nucleus	Component	GO_REF:0000039	UniProtKB-SubCell:SL-0191	UniProt	20141101
Q66H12	Naga	Alpha-N-acetylgalactosaminidase	ND	GO:0005575	cellular_component	Component	GO_REF:0000015	-	RGD	20070314
Q66H12	Naga	Alpha-N-acetylgalactosaminidase	IBA	GO:0005737	cytoplasm	Component	GO_REF:0000033	PANTHER:PTN000155295	RefGenome	20140519
Q66H12	Naga	Alpha-N-acetylgalactosaminidase	IEA	GO:0005764	lysosome	Component	GO_REF:0000037	UniProtKB-KW:KW-0458	UniProt	20141101
Q66H12	Naga	Alpha-N-acetylgalactosaminidase	IEA	GO:0005764	lysosome	Component	GO_REF:0000039	UniProtKB-SubCell:SL-0158	UniProt	20141101
Q66H12	Naga	Alpha-N-acetylgalactosaminidase	IEA	GO:0070062	extracellular vesicular exosome	Component	GO_REF:0000019	Ensembl:ENSP00000379680	Ensembl	20141101
Q66HD0	Hsp90b1	Endoplasmin	IEA	GO:0005783	endoplasmic reticulum	Component	GO_REF:0000037	UniProtKB-KW:KW-0256	UniProt	20141101
Q66HD0	Hsp90b1	Endoplasmin	IEA	GO:0005788	endoplasmic reticulum lumen	Component	GO_REF:0000039	UniProtKB-SubCell:SL-0096	UniProt	20141101
Q66HD0	Hsp90b1	Endoplasmin	IDA	GO:0005790	smooth endoplasmic reticulum	Component	PMID:22665516	-	UniProt	20130924
Q66HD0	Hsp90b1	Endoplasmin	IEA	GO:0042470	melanosome	Component	GO_REF:0000039	UniProtKB-SubCell:SL-0161	UniProt	20141101
Q66HR2	Mapre1	Microtubule-associated protein RP/EB family member 1	IEA	GO:0005737	cytoplasm	Component	GO_REF:0000037	UniProtKB-KW:KW-0963	UniProt	20141101
Q66HR2	Mapre1	Microtubule-associated protein RP/EB family member 1	IEA	GO:0005737	cytoplasm	Component	GO_REF:0000039	UniProtKB-SubCell:SL-0086	UniProt	20141101
Q66HR2	Mapre1	Microtubule-associated protein RP/EB family member 1	IEA	GO:0005815	microtubule organizing center	Component	GO_REF:0000039	UniProtKB-SubCell:SL-0048	UniProt	20141101
Q66HR2	Mapre1	Microtubule-associated protein RP/EB family member 1	IEA	GO:0005856	cytoskeleton	Component	GO_REF:0000037	UniProtKB-KW:KW-0206	UniProt	20141101
Q66HR2	Mapre1	Microtubule-associated protein RP/EB family member 1	IEA	GO:0005856	cytoskeleton	Component	GO_REF:0000039	UniProtKB-SubCell:SL-0090	UniProt	20141101
Q66HR2	Mapre1	Microtubule-associated protein RP/EB family member 1	ISS	GO:0005874	microtubule	Component	GO_REF:0000024	UniProtKB:Q61166	UniProt	20110426
Q66HR2	Mapre1	Microtubule-associated protein RP/EB family member 1	IEA	GO:0005874	microtubule	Component	GO_REF:0000037	UniProtKB-KW:KW-0493	UniProt	20141101
Q68A21	Purb	Transcriptional activator protein Pur-beta	IEA	GO:0005634	nucleus	Component	GO_REF:0000037	UniProtKB-KW:KW-0539	UniProt	20141101
Q68A21	Purb	Transcriptional activator protein Pur-beta	IEA	GO:0005634	nucleus	Component	GO_REF:0000039	UniProtKB-SubCell:SL-0191	UniProt	20141101
Q68A21	Purb	Transcriptional activator protein Pur-beta	IDA	GO:0005634	nucleus	Component	PMID:12933792	-	HGNC	20061230
Q68A21	Purb	Transcriptional activator protein Pur-beta	ISS	GO:0005662	DNA replication factor A complex	Component	GO_REF:0000024	UniProtKB:O35295	UniProt	20060216
Q6IUR5	Nenf	Neudesin	IEA	GO:0005576	extracellular region	Component	GO_REF:0000037	UniProtKB-KW:KW-0964	UniProt	20141101
Q6IUR5	Nenf	Neudesin	IEA	GO:0005615	extracellular space	Component	GO_REF:0000019	Ensembl:ENSMUSP00000046311	Ensembl	20141101
Q6IUR5	Nenf	Neudesin	IEA	GO:0005615	extracellular space	Component	GO_REF:0000039	UniProtKB-SubCell:SL-0112	UniProt	20141101
Q6P9T8	Tubb4b	Tubulin beta-4B chain	IEA	GO:0005737	cytoplasm	Component	GO_REF:0000037	UniProtKB-KW:KW-0963	UniProt	20141101
Q6P9T8	Tubb4b	Tubulin beta-4B chain	IEA	GO:0005856	cytoskeleton	Component	GO_REF:0000037	UniProtKB-KW:KW-0206	UniProt	20141101
Q6P9T8	Tubb4b	Tubulin beta-4B chain	IEA	GO:0005856	cytoskeleton	Component	GO_REF:0000039	UniProtKB-SubCell:SL-0090	UniProt	20141101
Q6P9T8	Tubb4b	Tubulin beta-4B chain	IEA	GO:0005874	microtubule	Component	GO_REF:0000002	InterPro:IPR000217|InterPro:IPR002453|InterPro:IPR017975	InterPro	20141101
Q6P9T8	Tubb4b	Tubulin beta-4B chain	IEA	GO:0005874	microtubule	Component	GO_REF:0000037	UniProtKB-KW:KW-0493	UniProt	20141101
Q6P9T8	Tubb4b	Tubulin beta-4B chain	IEA	GO:0043234	protein complex	Component	GO_REF:0000002	InterPro:IPR008280|InterPro:IPR018316	InterPro	20141101
Q6TXE9	Eprs	Protein Eprs	IEA	GO:0005737	cytoplasm	Component	GO_REF:0000002	InterPro:IPR000924|InterPro:IPR004499|InterPro:IPR016061|InterPro:IPR017449|InterPro:IPR020059	InterPro	20141101
Q6TXE9	Eprs	Protein Eprs	IEA	GO:0016020	membrane	Component	GO_REF:0000019	Ensembl:ENSP00000355890	Ensembl	20141101
Q6TXE9	Eprs	Protein Eprs	IEA	GO:0030529	ribonucleoprotein complex	Component	GO_REF:0000019	Ensembl:ENSP00000355890	Ensembl	20141101
Q6TXE9	Eprs	Protein Eprs	IEA	GO:0097452	GAIT complex	Component	GO_REF:0000019	Ensembl:ENSMUSP00000045841	Ensembl	20141101
Q6TXE9	Eprs	Protein Eprs	IEA	GO:0097452	GAIT complex	Component	GO_REF:0000019	Ensembl:ENSP00000355890	Ensembl	20141101
Q920J4	Txnl1	Thioredoxin-like protein 1	IEA	GO:0000502	proteasome complex	Component	GO_REF:0000037	UniProtKB-KW:KW-0647	UniProt	20141101
Q920J4	Txnl1	Thioredoxin-like protein 1	IEA	GO:0005634	nucleus	Component	GO_REF:0000037	UniProtKB-KW:KW-0539	UniProt	20141101
Q920J4	Txnl1	Thioredoxin-like protein 1	IEA	GO:0005634	nucleus	Component	GO_REF:0000039	UniProtKB-SubCell:SL-0191	UniProt	20141101
Q920J4	Txnl1	Thioredoxin-like protein 1	IEA	GO:0005737	cytoplasm	Component	GO_REF:0000019	Ensembl:ENSP00000217515	Ensembl	20141101
Q920J4	Txnl1	Thioredoxin-like protein 1	IEA	GO:0005737	cytoplasm	Component	GO_REF:0000037	UniProtKB-KW:KW-0963	UniProt	20141101
Q920J4	Txnl1	Thioredoxin-like protein 1	IEA	GO:0005737	cytoplasm	Component	GO_REF:0000039	UniProtKB-SubCell:SL-0086	UniProt	20141101
Q920J4	Txnl1	Thioredoxin-like protein 1	IEA	GO:0070062	extracellular vesicular exosome	Component	GO_REF:0000019	Ensembl:ENSP00000217515	Ensembl	20141101
Q9EQS0	Taldo1	Transaldolase	IEA	GO:0005737	cytoplasm	Component	GO_REF:0000002	InterPro:IPR004730	InterPro	20141101
Q9EQS0	Taldo1	Transaldolase	IEA	GO:0005737	cytoplasm	Component	GO_REF:0000037	UniProtKB-KW:KW-0963	UniProt	20141101
Q9EQS0	Taldo1	Transaldolase	IEA	GO:0005737	cytoplasm	Component	GO_REF:0000039	UniProtKB-SubCell:SL-0086	UniProt	20141101
Q9EQS0	Taldo1	Transaldolase	IDA	GO:0005829	cytosol	Component	PMID:8477719	-	RGD	20070822
Q9EQS0	Taldo1	Transaldolase	IDA	GO:0043231	intracellular membrane-bounded organelle	Component	PMID:2843500	-	RGD	20070207
Q9JJP9	Ubqln1	Ubiquilin-1	IEA	GO:0000502	proteasome complex	Component	GO_REF:0000037	UniProtKB-KW:KW-0647	UniProt	20141101
Q9JJP9	Ubqln1	Ubiquilin-1	IEA	GO:0005634	nucleus	Component	GO_REF:0000019	Ensembl:ENSP00000365576	Ensembl	20141101
Q9JJP9	Ubqln1	Ubiquilin-1	IEA	GO:0005634	nucleus	Component	GO_REF:0000037	UniProtKB-KW:KW-0539	UniProt	20141101
Q9JJP9	Ubqln1	Ubiquilin-1	IEA	GO:0005634	nucleus	Component	GO_REF:0000039	UniProtKB-SubCell:SL-0191	UniProt	20141101
Q9JJP9	Ubqln1	Ubiquilin-1	IEA	GO:0005737	cytoplasm	Component	GO_REF:0000019	Ensembl:ENSP00000365576	Ensembl	20141101
Q9JJP9	Ubqln1	Ubiquilin-1	ISS	GO:0005737	cytoplasm	Component	GO_REF:0000024	UniProtKB:Q9UMX0	HGNC	20061106
Q9JJP9	Ubqln1	Ubiquilin-1	IEA	GO:0005737	cytoplasm	Component	GO_REF:0000037	UniProtKB-KW:KW-0963	UniProt	20141101
Q9JJP9	Ubqln1	Ubiquilin-1	IEA	GO:0005737	cytoplasm	Component	GO_REF:0000039	UniProtKB-SubCell:SL-0086	UniProt	20141101
Q9JJP9	Ubqln1	Ubiquilin-1	IDA	GO:0005737	cytoplasm	Component	PMID:11853878	-	RGD	20050217
Q9JJP9	Ubqln1	Ubiquilin-1	IEA	GO:0005783	endoplasmic reticulum	Component	GO_REF:0000019	Ensembl:ENSP00000365576	Ensembl	20141101
Q9JJP9	Ubqln1	Ubiquilin-1	ISS	GO:0005783	endoplasmic reticulum	Component	GO_REF:0000024	UniProtKB:Q9UMX0	HGNC	20061106
Q9JJP9	Ubqln1	Ubiquilin-1	IEA	GO:0043234	protein complex	Component	GO_REF:0000019	Ensembl:ENSP00000365576	Ensembl	20141101
Q9JJP9	Ubqln1	Ubiquilin-1	ISS	GO:0048471	perinuclear region of cytoplasm	Component	GO_REF:0000024	UniProtKB:Q9UMX0	HGNC	20061106
Q9QVC8	Fkbp4	Peptidyl-prolyl cis-trans isomerase FKBP4	IEA	GO:0005634	nucleus	Component	GO_REF:0000019	Ensembl:ENSMUSP00000032508	Ensembl	20141101
Q9QVC8	Fkbp4	Peptidyl-prolyl cis-trans isomerase FKBP4	IEA	GO:0005634	nucleus	Component	GO_REF:0000019	Ensembl:ENSP00000001008	Ensembl	20141101
Q9QVC8	Fkbp4	Peptidyl-prolyl cis-trans isomerase FKBP4	IEA	GO:0005634	nucleus	Component	GO_REF:0000037	UniProtKB-KW:KW-0539	UniProt	20141101
Q9QVC8	Fkbp4	Peptidyl-prolyl cis-trans isomerase FKBP4	IEA	GO:0005634	nucleus	Component	GO_REF:0000039	UniProtKB-SubCell:SL-0191	UniProt	20141101
Q9QVC8	Fkbp4	Peptidyl-prolyl cis-trans isomerase FKBP4	IEA	GO:0005737	cytoplasm	Component	GO_REF:0000019	Ensembl:ENSP00000001008	Ensembl	20141101
Q9QVC8	Fkbp4	Peptidyl-prolyl cis-trans isomerase FKBP4	IEA	GO:0005737	cytoplasm	Component	GO_REF:0000037	UniProtKB-KW:KW-0963	UniProt	20141101
Q9QVC8	Fkbp4	Peptidyl-prolyl cis-trans isomerase FKBP4	IEA	GO:0005739	mitochondrion	Component	GO_REF:0000037	UniProtKB-KW:KW-0496	UniProt	20141101
Q9QVC8	Fkbp4	Peptidyl-prolyl cis-trans isomerase FKBP4	IEA	GO:0005739	mitochondrion	Component	GO_REF:0000039	UniProtKB-SubCell:SL-0173	UniProt	20141101
Q9QVC8	Fkbp4	Peptidyl-prolyl cis-trans isomerase FKBP4	IBA	GO:0005789	endoplasmic reticulum membrane	Component	GO_REF:0000033	PANTHER:PTN000054497	RefGenome	20140604
Q9QVC8	Fkbp4	Peptidyl-prolyl cis-trans isomerase FKBP4	IEA	GO:0005829	cytosol	Component	GO_REF:0000039	UniProtKB-SubCell:SL-0091	UniProt	20141101
Q9QVC8	Fkbp4	Peptidyl-prolyl cis-trans isomerase FKBP4	IDA	GO:0005829	cytosol	Component	PMID:20133804	-	UniProt	20100414
Q9QVC8	Fkbp4	Peptidyl-prolyl cis-trans isomerase FKBP4	IEA	GO:0005856	cytoskeleton	Component	GO_REF:0000037	UniProtKB-KW:KW-0206	UniProt	20141101
Q9QVC8	Fkbp4	Peptidyl-prolyl cis-trans isomerase FKBP4	IEA	GO:0005856	cytoskeleton	Component	GO_REF:0000039	UniProtKB-SubCell:SL-0090	UniProt	20141101
Q9QVC8	Fkbp4	Peptidyl-prolyl cis-trans isomerase FKBP4	IEA	GO:0005874	microtubule	Component	GO_REF:0000037	UniProtKB-KW:KW-0493	UniProt	20141101
Q9QVC8	Fkbp4	Peptidyl-prolyl cis-trans isomerase FKBP4	IDA	GO:0043005	neuron projection	Component	PMID:20796173	-	RGD	20111013
Q9QVC8	Fkbp4	Peptidyl-prolyl cis-trans isomerase FKBP4	IDA	GO:0043025	neuronal cell body	Component	PMID:20796173	-	RGD	20111013
Q9QVC8	Fkbp4	Peptidyl-prolyl cis-trans isomerase FKBP4	IDA	GO:0043234	protein complex	Component	PMID:20796173	-	RGD	20111013
Q9QVC8	Fkbp4	Peptidyl-prolyl cis-trans isomerase FKBP4	IDA	GO:0044295	axonal growth cone	Component	PMID:20133804	-	UniProt	20100419
Q9QVC8	Fkbp4	Peptidyl-prolyl cis-trans isomerase FKBP4	IDA	GO:0048471	perinuclear region of cytoplasm	Component	PMID:20796173	-	RGD	20111013
Q9QVC8	Fkbp4	Peptidyl-prolyl cis-trans isomerase FKBP4	IEA	GO:0070062	extracellular vesicular exosome	Component	GO_REF:0000019	Ensembl:ENSP00000001008	Ensembl	20141101
Q9WU49	Carhsp1	Calcium-regulated heat stable protein 1	IEA	GO:0000177	cytoplasmic exosome (RNase complex)	Component	GO_REF:0000019	Ensembl:ENSMUSP00000008537	Ensembl	20141101
Q9WU49	Carhsp1	Calcium-regulated heat stable protein 1	IEA	GO:0000932	cytoplasmic mRNA processing body	Component	GO_REF:0000039	UniProtKB-SubCell:SL-0230	UniProt	20141101
Q9WU49	Carhsp1	Calcium-regulated heat stable protein 1	IEA	GO:0005737	cytoplasm	Component	GO_REF:0000037	UniProtKB-KW:KW-0963	UniProt	20141101
Q9WU49	Carhsp1	Calcium-regulated heat stable protein 1	IEA	GO:0005737	cytoplasm	Component	GO_REF:0000039	UniProtKB-SubCell:SL-0086	UniProt	20141101
Q9WU49	Carhsp1	Calcium-regulated heat stable protein 1	IDA	GO:0005737	cytoplasm	Component	PMID:9712905	-	RGD	20050217
Q9WU49	Carhsp1	Calcium-regulated heat stable protein 1	IEA	GO:0005829	cytosol	Component	GO_REF:0000019	Ensembl:ENSMUSP00000008537	Ensembl	20141101
Q9WU49	Carhsp1	Calcium-regulated heat stable protein 1	ISS	GO:0005829	cytosol	Component	GO_REF:0000024	UniProtKB:Q9CR86	UniProt	20110217
Q9WU49	Carhsp1	Calcium-regulated heat stable protein 1	IEA	GO:0043186	P granule	Component	GO_REF:0000019	Ensembl:ENSMUSP00000008537	Ensembl	20141101
Q9WU49	Carhsp1	Calcium-regulated heat stable protein 1	ISS	GO:0043186	P granule	Component	GO_REF:0000024	UniProtKB:Q9CR86	UniProt	20110217
Q9WU49	Carhsp1	Calcium-regulated heat stable protein 1	IEA	GO:0070062	extracellular vesicular exosome	Component	GO_REF:0000019	Ensembl:ENSP00000379838	Ensembl	20141101
Q9WU49	Carhsp1	Calcium-regulated heat stable protein 1	ISS	GO:0000177	cytoplasmic exosome (RNase complex)	Component	GO_REF:0000024	UniProtKB:Q9CR86	UniProt	20110217
Q9Z254	Gipc1	PDZ domain-containing protein GIPC1	IEA	GO:0005737	cytoplasm	Component	GO_REF:0000019	Ensembl:ENSMUSP00000019577	Ensembl	20141101
Q9Z254	Gipc1	PDZ domain-containing protein GIPC1	IEA	GO:0005737	cytoplasm	Component	GO_REF:0000037	UniProtKB-KW:KW-0963	UniProt	20141101
Q9Z254	Gipc1	PDZ domain-containing protein GIPC1	IEA	GO:0005737	cytoplasm	Component	GO_REF:0000039	UniProtKB-SubCell:SL-0086	UniProt	20141101
Q9Z254	Gipc1	PDZ domain-containing protein GIPC1	IEA	GO:0005829	cytosol	Component	GO_REF:0000019	Ensembl:ENSMUSP00000019577	Ensembl	20141101
Q9Z254	Gipc1	PDZ domain-containing protein GIPC1	IDA	GO:0005829	cytosol	Component	PMID:11912251	-	RGD	20090227
Q9Z254	Gipc1	PDZ domain-containing protein GIPC1	IDA	GO:0005903	brush border	Component	PMID:11912251	-	RGD	20090227
Q9Z254	Gipc1	PDZ domain-containing protein GIPC1	IEA	GO:0005938	cell cortex	Component	GO_REF:0000019	Ensembl:ENSP00000376753	Ensembl	20141101
Q9Z254	Gipc1	PDZ domain-containing protein GIPC1	IEA	GO:0008021	synaptic vesicle	Component	GO_REF:0000019	Ensembl:ENSMUSP00000019577	Ensembl	20141101
Q9Z254	Gipc1	PDZ domain-containing protein GIPC1	IEA	GO:0012506	vesicle membrane	Component	GO_REF:0000019	Ensembl:ENSMUSP00000019577	Ensembl	20141101
Q9Z254	Gipc1	PDZ domain-containing protein GIPC1	IEA	GO:0016020	membrane	Component	GO_REF:0000019	Ensembl:ENSMUSP00000019577	Ensembl	20141101
Q9Z254	Gipc1	PDZ domain-containing protein GIPC1	IEA	GO:0016020	membrane	Component	GO_REF:0000037	UniProtKB-KW:KW-0472	UniProt	20141101
Q9Z254	Gipc1	PDZ domain-containing protein GIPC1	IEA	GO:0016020	membrane	Component	GO_REF:0000039	UniProtKB-SubCell:SL-0162	UniProt	20141101
Q9Z254	Gipc1	PDZ domain-containing protein GIPC1	IDA	GO:0016020	membrane	Component	PMID:11912251	-	RGD	20090227
Q9Z254	Gipc1	PDZ domain-containing protein GIPC1	IEA	GO:0016023	cytoplasmic membrane-bounded vesicle	Component	GO_REF:0000019	Ensembl:ENSP00000376753	Ensembl	20141101
Q9Z254	Gipc1	PDZ domain-containing protein GIPC1	IDA	GO:0030139	endocytic vesicle	Component	PMID:14617818	-	RGD	20061004
Q9Z254	Gipc1	PDZ domain-containing protein GIPC1	IEA	GO:0043197	dendritic spine	Component	GO_REF:0000019	Ensembl:ENSMUSP00000019577	Ensembl	20141101
Q9Z254	Gipc1	PDZ domain-containing protein GIPC1	IEA	GO:0043198	dendritic shaft	Component	GO_REF:0000019	Ensembl:ENSMUSP00000019577	Ensembl	20141101
Q9Z254	Gipc1	PDZ domain-containing protein GIPC1	IEA	GO:0070062	extracellular vesicular exosome	Component	GO_REF:0000019	Ensembl:ENSP00000376753	Ensembl	20141101
