# Supplementary material for: IL-17A Enhances Microglial Response to OGD by Regulating p53 and PI3K/Akt Pathways with Involvement of ROS/HMGB1
Source: Front Mol Neurosci. 2017 Aug 31;10:271. doi: 10.3389/fnmol.2017.00271 (PMC5583146; doi:10.3389/fnmol.2017.00271)
Supplement: Supplementary file 4 [file Table4.xls]

## Sheet: Sheet1
			IL-17A enhances microglial response to OGD by regulating p53 and PI3K/Akt pathways with involvement of ROS/HMGB1
			Bin Zhang1†, Ning Yang1†*, Zhi-ming Mo1, Shao-peng Lin2, Feng Zhang3
KEGG pathway	Pathway Name	genes in this pathway	genes quantity	pathway link
rno01100	Metabolic pathways	83791, 171374, 24264, 83688, 289950, 304429, 289352	7	http://www.kegg.jp/pathway/rno01100+83791+171374+24264+83688+289950+304429+289352
rno04145	Phagosome	64202, 29214, 81822, 287876, 296554	5	http://www.kegg.jp/pathway/rno04145+64202+29214+81822+287876+296554
rno04151	PI3K-Akt signaling pathway	25353, 24672, 362862, 301252, 24673	5	http://www.kegg.jp/pathway/rno04151+25353+24672+362862+301252+24673
rno04141	Protein processing in endoplasmic reticulum	114590, 64202, 83809, 362862, 301252	5	http://www.kegg.jp/pathway/rno04141+114590+64202+83809+362862+301252
rno05200	Pathways in cancer	81807, 362862, 301252, 81664, 25402	5	http://www.kegg.jp/pathway/rno05200+81807+362862+301252+81664+25402
rno04530	Tight junction	24672, 81822, 287876, 81664, 24673	5	http://www.kegg.jp/pathway/rno04530+24672+81822+287876+81664+24673
rno05142	Chagas disease (American trypanosomiasis)	64202, 24672, 81664, 24673	4	http://www.kegg.jp/pathway/rno05142+64202+24672+81664+24673
rno03013	RNA transport	303831, 298700, 297699, 301442	4	http://www.kegg.jp/pathway/rno03013+303831+298700+297699+301442
rno04915	Estrogen signaling pathway	260321, 362862, 301252, 81664	4	http://www.kegg.jp/pathway/rno04915+260321+362862+301252+81664
rno04390	Hippo signaling pathway	24672, 81822, 287876, 24673	4	http://www.kegg.jp/pathway/rno04390+24672+81822+287876+24673
rno04921	Oxytocin signaling pathway	29565, 81822, 287876, 81664	4	http://www.kegg.jp/pathway/rno04921+29565+81822+287876+81664
rno04510	Focal adhesion	25353, 81822, 287876	3	http://www.kegg.jp/pathway/rno04510+25353+81822+287876
rno04261	Adrenergic signaling in cardiomyocytes	24672, 81664, 24673	3	http://www.kegg.jp/pathway/rno04261+24672+81664+24673
rno04015	Rap1 signaling pathway	81822, 287876, 81664	3	http://www.kegg.jp/pathway/rno04015+81822+287876+81664
rno04152	AMPK signaling pathway	29565, 24672, 24673	3	http://www.kegg.jp/pathway/rno04152+29565+24672+24673
rno05416	Viral myocarditis	81822, 287876, 25402	3	http://www.kegg.jp/pathway/rno05416+81822+287876+25402
rno05168	Herpes simplex infection	117282, 25402, 361814	3	http://www.kegg.jp/pathway/rno05168+117282+25402+361814
rno01200	Carbon metabolism	83688, 289950, 304429	3	http://www.kegg.jp/pathway/rno01200+83688+289950+304429
rno04611	Platelet activation	81822, 287876, 81664	3	http://www.kegg.jp/pathway/rno04611+81822+287876+81664
rno05012	Parkinson's disease	171374, 81664, 25402	3	http://www.kegg.jp/pathway/rno05012+171374+81664+25402
rno05164	Influenza A	83791, 81822, 287876	3	http://www.kegg.jp/pathway/rno05164+83791+81822+287876
rno04728	Dopaminergic synapse	24672, 81664, 24673	3	http://www.kegg.jp/pathway/rno04728+24672+81664+24673
rno04540	Gap junction	29214, 81664, 296554	3	http://www.kegg.jp/pathway/rno04540+29214+81664+296554
rno05206	MicroRNAs in cancer	117282, 81818, 25402	3	http://www.kegg.jp/pathway/rno05206+117282+81818+25402
rno04730	Long-term depression	24672, 81664, 24673	3	http://www.kegg.jp/pathway/rno04730+24672+81664+24673
rno05205	Proteoglycans in cancer	81822, 287876, 25402	3	http://www.kegg.jp/pathway/rno05205+81822+287876+25402
rno04670	Leukocyte transendothelial migration	81822, 287876, 81664	3	http://www.kegg.jp/pathway/rno04670+81822+287876+81664
rno04360	Axon guidance	25416, 81664	2	http://www.kegg.jp/pathway/rno04360+25416+81664
rno05412	Arrhythmogenic right ventricular cardiomyopathy (ARVC)	81822, 287876	2	http://www.kegg.jp/pathway/rno05412+81822+287876
rno03050	Proteasome	117262, 58854	2	http://www.kegg.jp/pathway/rno03050+117262+58854
rno03015	mRNA surveillance pathway	24672, 24673	2	http://www.kegg.jp/pathway/rno03015+24672+24673
rno01230	Biosynthesis of amino acids	83688, 304429	2	http://www.kegg.jp/pathway/rno01230+83688+304429
rno05410	Hypertrophic cardiomyopathy (HCM)	81822, 287876	2	http://www.kegg.jp/pathway/rno05410+81822+287876
rno04066	HIF-1 signaling pathway	81807, 289950	2	http://www.kegg.jp/pathway/rno04066+81807+289950
rno04726	Serotonergic synapse	81664, 25402	2	http://www.kegg.jp/pathway/rno04726+81664+25402
rno05100	Bacterial invasion of epithelial cells	81822, 287876	2	http://www.kegg.jp/pathway/rno05100+81822+287876
rno05010	Alzheimer's disease	171374, 25402	2	http://www.kegg.jp/pathway/rno05010+171374+25402
rno05145	Toxoplasmosis	81664, 25402	2	http://www.kegg.jp/pathway/rno05145+81664+25402
rno05133	Pertussis	81664, 25402	2	http://www.kegg.jp/pathway/rno05133+81664+25402
rno03040	Spliceosome	117282, 361814	2	http://www.kegg.jp/pathway/rno03040+117282+361814
rno05160	Hepatitis C	24672, 24673	2	http://www.kegg.jp/pathway/rno05160+24672+24673
rno04914	Progesterone-mediated oocyte maturation	301252, 81664	2	http://www.kegg.jp/pathway/rno04914+301252+81664
rno04520	Adherens junction	81822, 287876	2	http://www.kegg.jp/pathway/rno04520+81822+287876
rno04114	Oocyte meiosis	24672, 24673	2	http://www.kegg.jp/pathway/rno04114+24672+24673
rno04810	Regulation of actin cytoskeleton	81822, 287876	2	http://www.kegg.jp/pathway/rno04810+81822+287876
rno04919	Thyroid hormone signaling pathway	81822, 287876	2	http://www.kegg.jp/pathway/rno04919+81822+287876
rno04612	Antigen processing and presentation	64202, 301252	2	http://www.kegg.jp/pathway/rno04612+64202+301252
rno05166	HTLV-I infection	64202, 83791	2	http://www.kegg.jp/pathway/rno05166+64202+83791
rno04971	Gastric acid secretion	81822, 81664	2	http://www.kegg.jp/pathway/rno04971+81822+81664
rno05016	Huntington's disease	171374, 25402	2	http://www.kegg.jp/pathway/rno05016+171374+25402
rno05169	Epstein-Barr virus infection	81818, 117262	2	http://www.kegg.jp/pathway/rno05169+81818+117262
rno04350	TGF-beta signaling pathway	24672, 24673	2	http://www.kegg.jp/pathway/rno04350+24672+24673
rno05132	Salmonella infection	81822, 287876	2	http://www.kegg.jp/pathway/rno05132+81822+287876
rno05203	Viral carcinogenesis	117282, 25402	2	http://www.kegg.jp/pathway/rno05203+117282+25402
rno05215	Prostate cancer	362862, 301252	2	http://www.kegg.jp/pathway/rno05215+362862+301252
rno04621	NOD-like receptor signaling pathway	362862, 301252	2	http://www.kegg.jp/pathway/rno04621+362862+301252
rno05414	Dilated cardiomyopathy	81822, 287876	2	http://www.kegg.jp/pathway/rno05414+81822+287876
rno05030	Cocaine addiction	81664	1	http://www.kegg.jp/pathway/rno05030+81664
rno04115	p53 signaling pathway	25402	1	http://www.kegg.jp/pathway/rno04115+25402
rno04713	Circadian entrainment	81664	1	http://www.kegg.jp/pathway/rno04713+81664
rno00620	Pyruvate metabolism	289950	1	http://www.kegg.jp/pathway/rno00620+289950
rno00190	Oxidative phosphorylation	171374	1	http://www.kegg.jp/pathway/rno00190+171374
rno03410	Base excision repair	25459	1	http://www.kegg.jp/pathway/rno03410+25459
rno05161	Hepatitis B	25402	1	http://www.kegg.jp/pathway/rno05161+25402
rno05034	Alcoholism	81664	1	http://www.kegg.jp/pathway/rno05034+81664
rno04650	Natural killer cell mediated cytotoxicity	25402	1	http://www.kegg.jp/pathway/rno04650+25402
rno00860	Porphyrin and chlorophyll metabolism	289352	1	http://www.kegg.jp/pathway/rno00860+289352
rno04210	Apoptosis	25402	1	http://www.kegg.jp/pathway/rno04210+25402
rno04024	cAMP signaling pathway	81664	1	http://www.kegg.jp/pathway/rno04024+81664
rno05014	Amyotrophic lateral sclerosis (ALS)	25402	1	http://www.kegg.jp/pathway/rno05014+25402
rno00010	Glycolysis / Gluconeogenesis	289950	1	http://www.kegg.jp/pathway/rno00010+289950
rno04062	Chemokine signaling pathway	81664	1	http://www.kegg.jp/pathway/rno04062+81664
rno04918	Thyroid hormone synthesis	362862	1	http://www.kegg.jp/pathway/rno04918+362862
rno05210	Colorectal cancer	25402	1	http://www.kegg.jp/pathway/rno05210+25402
rno04723	Retrograde endocannabinoid signaling	81664	1	http://www.kegg.jp/pathway/rno04723+81664
rno04120	Ubiquitin mediated proteolysis	81807	1	http://www.kegg.jp/pathway/rno04120+81807
rno00970	Aminoacyl-tRNA biosynthesis	289352	1	http://www.kegg.jp/pathway/rno00970+289352
rno04512	ECM-receptor interaction	25353	1	http://www.kegg.jp/pathway/rno04512+25353
rno04010	MAPK signaling pathway	25402	1	http://www.kegg.jp/pathway/rno04010+25402
rno05134	Legionellosis	25402	1	http://www.kegg.jp/pathway/rno05134+25402
rno05152	Tuberculosis	25402	1	http://www.kegg.jp/pathway/rno05152+25402
rno05230	Central carbon metabolism in cancer	289950	1	http://www.kegg.jp/pathway/rno05230+289950
rno00030	Pentose phosphate pathway	83688	1	http://www.kegg.jp/pathway/rno00030+83688
rno00260	Glycine, serine and threonine metabolism	304429	1	http://www.kegg.jp/pathway/rno00260+304429
rno04142	Lysosome	315165	1	http://www.kegg.jp/pathway/rno04142+315165
rno04724	Glutamatergic synapse	81664	1	http://www.kegg.jp/pathway/rno04724+81664
rno04725	Cholinergic synapse	81664	1	http://www.kegg.jp/pathway/rno04725+81664
rno05032	Morphine addiction	81664	1	http://www.kegg.jp/pathway/rno05032+81664
rno04022	cGMP-PKG signaling pathway	81664	1	http://www.kegg.jp/pathway/rno04022+81664
rno05146	Amoebiasis	25402	1	http://www.kegg.jp/pathway/rno05146+25402
rno05211	Renal cell carcinoma	81807	1	http://www.kegg.jp/pathway/rno05211+81807
rno03008	Ribosome biogenesis in eukaryotes	305506	1	http://www.kegg.jp/pathway/rno03008+305506
rno00020	Citrate cycle (TCA cycle)	289950	1	http://www.kegg.jp/pathway/rno00020+289950
rno04932	Non-alcoholic fatty liver disease (NAFLD)	25402	1	http://www.kegg.jp/pathway/rno04932+25402
rno04916	Melanogenesis	81664	1	http://www.kegg.jp/pathway/rno04916+81664
rno00603	Glycosphingolipid biosynthesis - globo series	315165	1	http://www.kegg.jp/pathway/rno00603+315165
rno00900	Terpenoid backbone biosynthesis	83791	1	http://www.kegg.jp/pathway/rno00900+83791
rno04727	GABAergic synapse	81664	1	http://www.kegg.jp/pathway/rno04727+81664
rno00330	Arginine and proline metabolism	24264	1	http://www.kegg.jp/pathway/rno00330+24264
rno04146	Peroxisome	64526	1	http://www.kegg.jp/pathway/rno04146+64526
rno04620	Toll-like receptor signaling pathway	25353	1	http://www.kegg.jp/pathway/rno04620+25353
rno04668	TNF signaling pathway	25402	1	http://www.kegg.jp/pathway/rno04668+25402
