# Supplementary material for: IL-17A Enhances Microglial Response to OGD by Regulating p53 and PI3K/Akt Pathways with Involvement of ROS/HMGB1
Source: Front Mol Neurosci. 2017 Aug 31;10:271. doi: 10.3389/fnmol.2017.00271 (PMC5583146; doi:10.3389/fnmol.2017.00271)
Supplement: Supplementary file 5 [file Table5.xls]

## Sheet: Sheet1
				IL-17A enhances microglial response to OGD by regulating p53 and PI3K/Akt pathways with involvement of ROS/HMGB1
				Bin Zhang1†, Ning Yang1†*, Zhi-ming Mo1, Shao-peng Lin2, Feng Zhang3
kegg accession_number	UniProt_AC	gene_name	species	definition	all_pathway	orthology	DB_xref
25491	P21263	Nes	T01003	nestin		K07609|nestin	UniProt:P21263;Ensembl:ENSRNOG00000018681;RGD:3162;NCBI-GeneID:25491;NCBI-GI:6981262
24765	P10362	Scg2, Chcg	T01003	secretogranin II			UniProt:P10362;Ensembl:ENSRNOG00000015055;RGD:3626;NCBI-GeneID:24765;NCBI-GI:12083601
114590	Q9JJP9	Ubqln1, Da41	T01003	ubiquilin 1	rno04141*Protein processing in endoplasmic reticulum	K04523|ubiquilin	UniProt:Q9JJP9;Ensembl:ENSRNOG00000019282;RGD:620745;NCBI-GeneID:114590;NCBI-GI:48675852
25353	P08721	Spp1, OSP	T01003	secreted phosphoprotein 1	rno04620*Toll-like receptor signaling pathway;rno04512*ECM-receptor interaction;rno04510*Focal adhesion;rno04151*PI3K-Akt signaling pathway	K06250|secreted phosphoprotein 1	UniProt:P08721;Ensembl:ENSRNOG00000043451;RGD:3752;NCBI-GeneID:25353;NCBI-GI:145046230
25416	P47942	Dpysl2, Crmp2, TOAD-64	T01003	dihydropyrimidinase-like 2	rno04360*Axon guidance	K07528|dihydropyrimidinase-like 2	UniProt:P47942;Ensembl:ENSRNOG00000009625;RGD:2517;NCBI-GeneID:25416;NCBI-GI:157786744
117282	P61980	Hnrnpk, Csbp, Hnrpk	T01003	heterogeneous nuclear ribonucleoprotein K	rno05206*MicroRNAs in cancer;rno05203*Viral carcinogenesis;rno05168*Herpes simplex infection;rno03040*Spliceosome	K12886|heterogeneous nuclear ribonucleoprotein K	UniProt:P61980;Ensembl:ENSRNOG00000019113;RGD:71058;NCBI-GeneID:117282;NCBI-GI:16923998
64202	P18418	Calr	T01003	calreticulin	rno05166*HTLV-I infection;rno05142*Chagas disease (American trypanosomiasis);rno04612*Antigen processing and presentation;rno04145*Phagosome;rno04141*Protein processing in endoplasmic reticulum	K08057|calreticulin	UniProt:P18418;Ensembl:ENSRNOG00000003029;RGD:620288;NCBI-GeneID:64202;NCBI-GI:11693172
260321	Q9QVC8	Fkbp4, FKBP-4, FKBP-52, p59	T01003	FK506 binding protein 4 (EC:5.2.1.8)	rno04915*Estrogen signaling pathway	K09571|FK506-binding protein 4/5 [EC:5.2.1.8]	UniProt:Q9QVC8;Ensembl:ENSRNOG00000006444;RGD:628729;NCBI-GeneID:260321;NCBI-GI:300797999
303831	Q5RKI1	Eif4a2	T01003	eukaryotic translation initiation factor 4A2 (EC:3.6.4.13)	rno03013*RNA transport	K03257|translation initiation factor 4A	UniProt:Q5RKI1;Ensembl:ENSRNOG00000001815;RGD:1309225;NCBI-GeneID:303831;NCBI-GI:56605748
83809	O35987	Nsfl1c, XY40, p47	T01003	NSFL1 (p97) cofactor (p47)	rno04141*Protein processing in endoplasmic reticulum	K14012|UBX domain-containing protein 1	UniProt:O35987;Ensembl:ENSRNOG00000008604;RGD:619952;NCBI-GeneID:83809;NCBI-GI:14010837
298700	Q5RK09	Eif3g, Eif3s4	T01003	eukaryotic translation initiation factor 3, subunit G	rno03013*RNA transport	K03248|translation initiation factor 3 subunit G	UniProt:Q5RK09;Ensembl:ENSRNOG00000020619;RGD:1307191;NCBI-GeneID:298700;NCBI-GI:61556927
300258	Q641W2	Myg1, C12orf10	T01003	melanocyte proliferating gene 1			UniProt:Q641W2;Ensembl:ENSRNOG00000013343;RGD:1359237;NCBI-GeneID:300258;NCBI-GI:53850618
54321	P37397	Cnn3	T01003	calponin 3, acidic			UniProt:P37397;Ensembl:ENSRNOG00000011559;RGD:71044;NCBI-GeneID:54321;NCBI-GI:9506501
315265	Q5RJR2	Twf1, Ptk9	T01003	twinfilin actin-binding protein 1		K08870|twinfilin	UniProt:Q5RJR2;Ensembl:ENSRNOG00000022507;RGD:1311872;NCBI-GeneID:315265;NCBI-GI:56606100
297699	Q5XIG8	Strap	T01003	serine/threonine kinase receptor associated protein	rno03013*RNA transport	K13137|serine-threonine kinase receptor-associated protein	UniProt:Q5XIG8;Ensembl:ENSRNOG00000007134;RGD:1311114;NCBI-GeneID:297699;NCBI-GI:58865512
83791	P05369	Fdps, Ac2-125, FPS	T01003	farnesyl diphosphate synthase (EC:2.5.1.1 2.5.1.10)	rno05166*HTLV-I infection;rno05164*Influenza A;rno01100*Metabolic pathways;rno00900*Terpenoid backbone biosynthesis	K00787|farnesyl diphosphate synthase [EC:2.5.1.1 2.5.1.10]	UniProt:P05369;Ensembl:ENSRNOG00000043377;RGD:68953;NCBI-GeneID:83791;NCBI-GI:13929206
29565	P05197	Eef2, Ef-2	T01003	eukaryotic translation elongation factor 2	rno04921*Oxytocin signaling pathway;rno04152*AMPK signaling pathway	K03234|elongation factor 2	UniProt:P05197;Ensembl:ENSRNOG00000020266;RGD:61979;NCBI-GeneID:29565;NCBI-GI:8393296
25498	P13084	Npm1, B23NP	T01003	nucleophosmin (nucleolar phosphoprotein B23, numatrin)		K11276|nucleophosmin 1	UniProt:P13084;Ensembl:ENSRNOG00000004616;RGD:3192;NCBI-GeneID:25498;NCBI-GI:7242160
24672	P63331	Ppp2ca, Pp2a1	T01003	protein phosphatase 2, catalytic subunit, alpha isozyme (EC:3.1.3.16)	rno05160*Hepatitis C;rno05142*Chagas disease (American trypanosomiasis);rno04730*Long-term depression;rno04728*Dopaminergic synapse;rno04530*Tight junction;rno04390*Hippo signaling pathway;rno04350*TGF-beta signaling pathway;rno04261*Adrenergic signaling in cardiomyocytes;rno04152*AMPK signaling pathway;rno04151*PI3K-Akt signaling pathway;rno04114*Oocyte meiosis;rno03015*mRNA surveillance pathway	K04382|serine/threonine-protein phosphatase 2A catalytic subunit [EC:3.1.3.16]	UniProt:P63331;Ensembl:ENSRNOG00000005389;RGD:3380;NCBI-GeneID:24672;NCBI-GI:8394018
140922	Q920J4	Txnl1, Txnl	T01003	thioredoxin-like 1			UniProt:Q920J4;Ensembl:ENSRNOG00000018818;RGD:621717;NCBI-GeneID:140922;NCBI-GI:18266686
114764	Q66HR2	Mapre1, Eb1	T01003	microtubule-associated protein, RP/EB family, member 1		K10436|microtubule-associated protein, RP/EB family	UniProt:Q66HR2;Ensembl:ENSRNOG00000011798;RGD:621781;NCBI-GeneID:114764;NCBI-GI:78097100
25379	P49911	Anp32a, Anp32, LANP	T01003	acidic (leucine-rich) nuclear phosphoprotein 32 family, member A		K18646|acidic leucine-rich nuclear phosphoprotein 32 family member A/C/D	UniProt:P49911;Ensembl:ENSRNOG00000014846;RGD:2116;NCBI-GeneID:25379;NCBI-GI:6978499
116646	P63029	Tpt1	T01003	tumor protein, translationally-controlled 1			UniProt:P63029;Ensembl:ENSRNOG00000001049;RGD:621623;NCBI-GeneID:116646;NCBI-GI:16758734
81807	P62870	Tceb2	T01003	transcription elongation factor B (SIII), polypeptide 2	rno05211*Renal cell carcinoma;rno05200*Pathways in cancer;rno04120*Ubiquitin mediated proteolysis;rno04066*HIF-1 signaling pathway	K03873|transcription elongation factor B, polypeptide 2	UniProt:P62870;RGD:621200;NCBI-GeneID:81807;NCBI-GI:13592105
81818	P31000	Vim	T01003	vimentin	rno05206*MicroRNAs in cancer;rno05169*Epstein-Barr virus infection	K07606|vimentin	UniProt:P31000;Ensembl:ENSRNOG00000018087;RGD:621646;NCBI-GeneID:81818;NCBI-GI:14389299
59101	Q64375	Leprel4, Sc65	T01003	leprecan-like 4			UniProt:Q64375;Ensembl:ENSRNOG00000015787;RGD:620767;NCBI-GeneID:59101;NCBI-GI:11024656
29214	P69897	Tubb5, Tubb	T01003	tubulin, beta 5 class I	rno04540*Gap junction;rno04145*Phagosome	K07375|tubulin beta	UniProt:P69897;Ensembl:ENSRNOG00000000821;RGD:628596;NCBI-GeneID:29214;NCBI-GI:27465535
171374	P10719	Atp5b	T01003	ATP synthase, H+ transporting, mitochondrial F1 complex, beta polypeptide (EC:3.6.3.14)	rno05016*Huntington's disease;rno05012*Parkinson's disease;rno05010*Alzheimer's disease;rno01100*Metabolic pathways;rno00190*Oxidative phosphorylation	K02133|F-type H+-transporting ATPase subunit beta [EC:3.6.3.14]	UniProt:P10719;Ensembl:ENSRNOG00000002840;RGD:621368;NCBI-GeneID:171374;NCBI-GI:54792127
315165	Q66H12	Naga	T01003	N-acetyl galactosaminidase, alpha (EC:3.2.1.49)	rno04142*Lysosome;rno00603*Glycosphingolipid biosynthesis - globo series	K01204|alpha-N-acetylgalactosaminidase [EC:3.2.1.49]	UniProt:Q66H12;Ensembl:ENSRNOG00000008064;RGD:1306025;NCBI-GeneID:315165;NCBI-GI:58865810
117262	Q63570	Psmc4, Tbp7	T01003	proteasome (prosome, macropain) 26S subunit, ATPase, 4	rno05169*Epstein-Barr virus infection;rno03050*Proteasome	K03063|26S proteasome regulatory subunit T3	UniProt:Q63570;Ensembl:ENSRNOG00000018994;RGD:621102;NCBI-GeneID:117262;NCBI-GI:25742677
362862	Q66HD0	Hsp90b1, Grp94, Tra1	T01003	heat shock protein 90, beta, member 1	rno05215*Prostate cancer;rno05200*Pathways in cancer;rno04918*Thyroid hormone synthesis;rno04915*Estrogen signaling pathway;rno04621*NOD-like receptor signaling pathway;rno04151*PI3K-Akt signaling pathway;rno04141*Protein processing in endoplasmic reticulum	K09487|heat shock protein 90kDa beta	UniProt:Q66HD0;Ensembl:ENSRNOG00000026963;RGD:1310482;NCBI-GeneID:362862;NCBI-GI:210032365
24264	P07335	Ckb, Ckbb, Ckbr	T01003	creatine kinase, brain (EC:2.7.3.2)	rno01100*Metabolic pathways;rno00330*Arginine and proline metabolism	K00933|creatine kinase [EC:2.7.3.2]	UniProt:P07335;Ensembl:ENSRNOG00000010872;RGD:2357;NCBI-GeneID:24264;NCBI-GI:401461784
301252	P34058	Hsp90ab1, HSP90-BETA, HSP90B, HSPC2, Hspcb	T01003	heat shock protein 90 alpha (cytosolic), class B member 1	rno05215*Prostate cancer;rno05200*Pathways in cancer;rno04915*Estrogen signaling pathway;rno04914*Progesterone-mediated oocyte maturation;rno04621*NOD-like receptor signaling pathway;rno04612*Antigen processing and presentation;rno04151*PI3K-Akt signaling pathway;rno04141*Protein processing in endoplasmic reticulum	K04079|molecular chaperone HtpG	UniProt:P34058;Ensembl:ENSRNOG00000019834;RGD:1303075;NCBI-GeneID:301252;NCBI-GI:148747365
81822	P60711	Actb, Actx	T01003	actin, beta	rno05416*Viral myocarditis;rno05414*Dilated cardiomyopathy;rno05412*Arrhythmogenic right ventricular cardiomyopathy (ARVC);rno05410*Hypertrophic cardiomyopathy (HCM);rno05205*Proteoglycans in cancer;rno05164*Influenza A;rno05132*Salmonella infection;rno05100*Bacterial invasion of epithelial cells;rno04971*Gastric acid secretion;rno04921*Oxytocin signaling pathway;rno04919*Thyroid hormone signalin…	K05692|actin beta/gamma 1	UniProt:P60711;Ensembl:ENSRNOG00000034254;RGD:628837;NCBI-GeneID:81822;NCBI-GI:13592133
287876	P63259	Actg1, Actg	T01003	actin, gamma 1	rno05416*Viral myocarditis;rno05414*Dilated cardiomyopathy;rno05412*Arrhythmogenic right ventricular cardiomyopathy (ARVC);rno05410*Hypertrophic cardiomyopathy (HCM);rno05205*Proteoglycans in cancer;rno05164*Influenza A;rno05132*Salmonella infection;rno05100*Bacterial invasion of epithelial cells;rno04921*Oxytocin signaling pathway;rno04919*Thyroid hormone signaling pathway;rno04810*Regulation of…	K05692|actin beta/gamma 1	UniProt:P63259;Ensembl:ENSRNOG00000036701;RGD:1304556;NCBI-GeneID:287876;NCBI-GI:188536082
298203	Q4FZT0	Stoml2	T01003	stomatin (Epb7.2)-like 2			UniProt:Q4FZT0;Ensembl:ENSRNOG00000009535;RGD:1308285;NCBI-GeneID:298203;NCBI-GI:72255527
81664	P04897	Gnai2, Galphai2	T01003	guanine nucleotide binding protein (G protein), alpha inhibiting activity polypeptide 2	rno05200*Pathways in cancer;rno05145*Toxoplasmosis;rno05142*Chagas disease (American trypanosomiasis);rno05133*Pertussis;rno05034*Alcoholism;rno05032*Morphine addiction;rno05030*Cocaine addiction;rno05012*Parkinson's disease;rno04971*Gastric acid secretion;rno04921*Oxytocin signaling pathway;rno04916*Melanogenesis;rno04915*Estrogen signaling pathway;rno04914*Progesterone-mediated oocyte maturatio…	K04630|guanine nucleotide-binding protein G(i) subunit alpha	UniProt:P04897;Ensembl:ENSRNOG00000016592;RGD:620243;NCBI-GeneID:81664;NCBI-GI:13591955
83823	Q9Z254	Gipc1, Gipc, Rgs19, Rgs19ip1	T01003	GIPC PDZ domain containing family, member 1			UniProt:Q9Z254;Ensembl:ENSRNOG00000003864;RGD:68338;NCBI-GeneID:83823;NCBI-GI:16758060
498407	Q68A21	Purb, pur-beta	T01003	purine rich element binding protein B			UniProt:Q68A21;RGD:1559465;NCBI-GeneID:498407;NCBI-GI:62945366
83688	Q9EQS0	Taldo1	T01003	transaldolase 1 (EC:2.2.1.2)	rno01230*Biosynthesis of amino acids;rno01200*Carbon metabolism;rno01100*Metabolic pathways;rno00030*Pentose phosphate pathway	K00616|transaldolase [EC:2.2.1.2]	UniProt:Q9EQS0;Ensembl:ENSRNOG00000018367;RGD:620674;NCBI-GeneID:83688;NCBI-GI:42476292
296554	Q6P9T8	Tubb4b, Tubb2, Tubb2c	T01003	tubulin, beta 4B class IVb	rno04540*Gap junction;rno04145*Phagosome	K07375|tubulin beta	UniProt:Q6P9T8;Ensembl:ENSRNOG00000010170;RGD:735101;NCBI-GeneID:296554;NCBI-GI:40018568
24673	P62716	Ppp2cb, Pp2a2	T01003	protein phosphatase 2, catalytic subunit, beta isozyme (EC:3.1.3.16)	rno05160*Hepatitis C;rno05142*Chagas disease (American trypanosomiasis);rno04730*Long-term depression;rno04728*Dopaminergic synapse;rno04530*Tight junction;rno04390*Hippo signaling pathway;rno04350*TGF-beta signaling pathway;rno04261*Adrenergic signaling in cardiomyocytes;rno04152*AMPK signaling pathway;rno04151*PI3K-Akt signaling pathway;rno04114*Oocyte meiosis;rno03015*mRNA surveillance pathway	K04382|serine/threonine-protein phosphatase 2A catalytic subunit [EC:3.1.3.16]	UniProt:P62716;Ensembl:ENSRNOG00000015182;RGD:3381;NCBI-GeneID:24673;NCBI-GI:8394021
64667	O70593	Sgta, Stg	T01003	small glutamine-rich tetratricopeptide repeat (TPR)-containing, alpha		K16365|small glutamine-rich tetratricopeptide repeat-containing protein alpha	UniProt:O70593;Ensembl:ENSRNOG00000019891;RGD:620815;NCBI-GeneID:64667;NCBI-GI:12083667
289950	P49432	Pdhb	T01003	pyruvate dehydrogenase (lipoamide) beta (EC:1.2.4.1)	rno05230*Central carbon metabolism in cancer;rno04066*HIF-1 signaling pathway;rno01200*Carbon metabolism;rno01100*Metabolic pathways;rno00620*Pyruvate metabolism;rno00020*Citrate cycle (TCA cycle);rno00010*Glycolysis / Gluconeogenesis	K00162|pyruvate dehydrogenase E1 component beta subunit [EC:1.2.4.1]	UniProt:P49432;Ensembl:ENSRNOG00000007895;RGD:1359146;NCBI-GeneID:289950;NCBI-GI:56090293
25402	P55213	Casp3, Lice	T01003	caspase 3 (EC:3.4.22.56)	rno05416*Viral myocarditis;rno05210*Colorectal cancer;rno05206*MicroRNAs in cancer;rno05205*Proteoglycans in cancer;rno05203*Viral carcinogenesis;rno05200*Pathways in cancer;rno05168*Herpes simplex infection;rno05161*Hepatitis B;rno05152*Tuberculosis;rno05146*Amoebiasis;rno05145*Toxoplasmosis;rno05134*Legionellosis;rno05133*Pertussis;rno05016*Huntington's disease;rno05014*Amyotrophic lateral scle…	K02187|caspase 3 [EC:3.4.22.56]	UniProt:P55213;Ensembl:ENSRNOG00000010475;RGD:2275;NCBI-GeneID:25402;NCBI-GI:6978605
293705	B2RYG6	Otub1	T01003	OTU deubiquitinase, ubiquitin aldehyde binding 1 (EC:3.4.19.12)		K09602|ubiquitin thioesterase protein OTUB1 [EC:3.4.19.12]	UniProt:B2RYG6;Ensembl:ENSRNOG00000021175;RGD:1311329;NCBI-GeneID:293705;NCBI-GI:157821731
64526	Q62651	Ech1, Pxel	T01003	enoyl CoA hydratase 1, peroxisomal	rno04146*Peroxisome	K12663|delta(3,5)-Delta(2,4)-dienoyl-CoA isomerase [EC:5.3.3.-]	UniProt:Q62651;Ensembl:ENSRNOG00000020308;RGD:69353;NCBI-GeneID:64526;NCBI-GI:12018256
288599	Q5XI72	Eif4h, Wbscr1	T01003	eukaryotic translation initiation factor 4H			UniProt:Q5XI72;Ensembl:ENSRNOG00000001454;RGD:1359222;NCBI-GeneID:288599;NCBI-GI:55741853
25459	P63159	Hmgb1, Ac2-008, Hmg1	T01003	high mobility group box 1	rno03410*Base excision repair	K10802|high mobility group protein B1	UniProt:P63159;RGD:2802;NCBI-GeneID:25459;NCBI-GI:6981026
304429	Q5M819	Psph	T01003	phosphoserine phosphatase (EC:3.1.3.3)	rno01230*Biosynthesis of amino acids;rno01200*Carbon metabolism;rno01100*Metabolic pathways;rno00260*Glycine, serine and threonine metabolism	K01079|phosphoserine phosphatase [EC:3.1.3.3]	UniProt:Q5M819;Ensembl:ENSRNOG00000000925;RGD:1308764;NCBI-GeneID:304429;NCBI-GI:57527332
308796	Q5U2R7	Mesdc2	T01003	mesoderm development candidate 2			UniProt:Q5U2R7;Ensembl:ENSRNOG00000012366;RGD:1310344;NCBI-GeneID:308796;NCBI-GI:56605768
58854	P34067	Psmb4	T01003	proteasome (prosome, macropain) subunit, beta type 4 (EC:3.4.25.1)	rno03050*Proteasome	K02736|20S proteasome subunit beta 7 [EC:3.4.25.1]	UniProt:P34067;Ensembl:ENSRNOG00000020979;RGD:61877;NCBI-GeneID:58854;NCBI-GI:13928866
29338	P35704	Prdx2, Tdpx1	T01003	peroxiredoxin 2 (EC:1.11.1.15)		K03386|peroxiredoxin (alkyl hydroperoxide reductase subunit C) [EC:1.11.1.15]	UniProt:P35704;Ensembl:ENSRNOG00000003520;RGD:3838;NCBI-GeneID:29338;NCBI-GI:8394432
170923	P61227	Rap2b	T01003	RAP2B, member of RAS oncogene family		K07838|Ras-related protein Rap-2B	UniProt:P61227;Ensembl:ENSRNOG00000014420;RGD:620591;NCBI-GeneID:170923;NCBI-GI:19173774
260416	Q9WU49	Carhsp1, Crhsp-24, Crhsp24	T01003	calcium regulated heat stable protein 1			UniProt:Q9WU49;Ensembl:ENSRNOG00000002610;RGD:708415;NCBI-GeneID:260416;NCBI-GI:22758142
56611	Q07936	Anxa2, ANX2	T01003	annexin A2		K17092|annexin A2	UniProt:Q07936;Ensembl:ENSRNOG00000010362;RGD:621170;NCBI-GeneID:56611;NCBI-GI:9845234
287199	Q5M823	Nudcd2, RGD1307203	T01003	NudC domain containing 2			UniProt:Q5M823;Ensembl:ENSRNOG00000003225;RGD:1307203;NCBI-GeneID:287199;NCBI-GI:57526823
289380	Q6IUR5	Nenf, SCIRP10, Spuf	T01003	neudesin neurotrophic factor			UniProt:Q6IUR5;Ensembl:ENSRNOG00000003833;RGD:1303289;NCBI-GeneID:289380;NCBI-GI:50811823
301442	Q5I0H3	Sumo1	T01003	small ubiquitin-like modifier 1	rno03013*RNA transport	K12160|small ubiquitin-related modifier	UniProt:Q5I0H3;Ensembl:ENSRNOG00000016133;RGD:1306919;NCBI-GeneID:301442;NCBI-GI:57528279
81661	Q63228	Gmfb	T01003	glia maturation factor, beta			UniProt:Q63228;Ensembl:ENSRNOG00000047250;RGD:70910;NCBI-GeneID:81661;NCBI-GI:13624295
362115	B4F7E8	Fam129b, RGD1307018	T01003	family with sequence similarity 129, member B			UniProt:B4F7E8;Ensembl:ENSRNOG00000015845;RGD:1307018;NCBI-GeneID:362115;NCBI-GI:158081781
293267	O88752	Hbe1	T01003	hemoglobin, epsilon 1		K13825|hemoglobin subunit epsilon	UniProt:O88752;Ensembl:ENSRNOG00000029286;RGD:1305115;NCBI-GeneID:293267;NCBI-GI:57114340
292907	G3V8T5	Ruvbl2	T01003	RuvB-like AAA ATPase 2 (EC:3.6.4.12)		K11338|RuvB-like protein 2 [EC:3.6.4.12]	UniProt:G3V8T5;Ensembl:ENSRNOG00000020793;RGD:1306509;NCBI-GeneID:292907;NCBI-GI:478247107
305506	Q3KRD8	Eif6, Itgb4bp, eIF-6	T01003	eukaryotic translation initiation factor 6 (EC:3.6.5.3)	rno03008*Ribosome biogenesis in eukaryotes	K03264|translation initiation factor 6	UniProt:Q3KRD8;Ensembl:ENSRNOG00000049497;RGD:1305373;NCBI-GeneID:305506;NCBI-GI:82654198
297093	Q5RJK5	Cbx3, Hp1-gamma	T01003	chromobox homolog 3		K11586|chromobox protein 3	UniProt:Q5RJK5;Ensembl:ENSRNOG00000011814;RGD:1549705;NCBI-GeneID:297093;NCBI-GI:56799436
361925	Q4KM87	Actl6a, RGD1307747	T01003	actin-like 6A		K11340|actin-like protein 6A	UniProt:Q4KM87;Ensembl:ENSRNOG00000011553;RGD:1307747;NCBI-GeneID:361925;NCBI-GI:84781662
362102	B2RYQ2	Ppp2r4	T01003	protein phosphatase 2A activator, regulatory subunit 4		K17605|serine/threonine-protein phosphatase 2A activator	UniProt:B2RYQ2;Ensembl:ENSRNOG00000018457;RGD:1308354;NCBI-GeneID:362102;NCBI-GI:157819489
361838	D4ABK7	Hnrnph3, Hnrph3	T01003	heterogeneous nuclear ribonucleoprotein H3 (2H9)		K12898|heterogeneous nuclear ribonucleoprotein F/H	UniProt:D4ABK7;Ensembl:ENSRNOG00000048193;RGD:1310019;NCBI-GeneID:361838;NCBI-GI:157818423
361462	D3ZKT8	Hddc2, RGD1307562	T01003	HD domain containing 2		K07023|putative hydrolases of HD superfamily	UniProt:D3ZKT8;Ensembl:ENSRNOG00000021442;RGD:1307562;NCBI-GeneID:361462;NCBI-GI:157823683
361814	Q0ZFS8	Srsf3, Sfrs3	T01003	serine/arginine-rich splicing factor 3	rno05168*Herpes simplex infection;rno03040*Spliceosome	K12892|splicing factor, arginine/serine-rich 3	UniProt:Q0ZFS8;Ensembl:ENSRNOG00000000520;RGD:1309233;NCBI-GeneID:361814;NCBI-GI:114145746
289352	Q6TXE9	Eprs	T01003	glutamyl-prolyl-tRNA synthetase	rno01100*Metabolic pathways;rno00970*Aminoacyl-tRNA biosynthesis;rno00860*Porphyrin and chlorophyll metabolism	K14163|bifunctional glutamyl/prolyl-tRNA synthetase [EC:6.1.1.17 6.1.1.15]	UniProt:Q6TXE9;Ensembl:ENSRNOG00000002393;RGD:1310952;NCBI-GeneID:289352;NCBI-GI:66793366
366434	D4A3I4	Btf3l4, RGD1311774	T01003	basic transcription factor 3-like 4		K01527|nascent polypeptide-associated complex subunit beta	UniProt:D4A3I4;Ensembl:ENSRNOG00000008512;RGD:1311774;NCBI-GeneID:366434;NCBI-GI:392340597
